# Supplementary material for: Fish nutrient composition: a review of global data from poorly assessed inland and marine species
Source: Public Health Nutr. 2020 Dec 14;24(3):476–86. doi: 10.1017/S1368980020003857 (PMC10195510; doi:10.1017/S1368980020003857)
Supplement: Supplementary file 1 [file S1368980020003857sup.zip]

Archive with 2 entries (2 files):
- S1368980020003857sup001.docx
- S1368980020003857sup002.xls
