# Supplementary material for: Fish nutrient composition: a review of global data from poorly assessed inland and marine species
Source: Public Health Nutr. 2020 Dec 14;24(3):476–86. doi: 10.1017/S1368980020003857 (PMC10195510; doi:10.1017/S1368980020003857)
Supplement: Supplementary file 1 [file S1368980020003857sup.zip › S1368980020003857sup002.xls]

## Sheet: Data abstraction 2020 May 15
full citation	citation abbreviation	fish common name	scientific name	fish part	size	season	processing	location	country	inland, marine, farmed	type	lipid	lipid units of measure	saturated fat	saturated fat units of measure	protein	protein units of measure	fiber	fiber units of measure	carbohydrate	carbohydrate units of measure	cholesterol	cholesterol units of measure	energy value	energy units of measure	moisture content	moisture content units of measure	ash	ash units of measure	b1	b1 units of measure	b2	b2 units of measure	pantothenic acid	pantothenic units of measure	riboflavin	riboflavin units of measure	niacin b3	niacin units of measure	sugar	sugar units of measure	thiamin	thiamin units of measure	vitamin d	vitamin d units of measure	vitamin b6	vitamin b6 units of measure	vitamin b12	vitamin b12 units of measure
Ab Lah, Roslizawati; Kelaher, Brendan P.; Bucher, Daniel; Benkendorff, Kirsten 2018. Ocean warming and acidification affect the nutritional quality of the commercially-harvested turbinid snail Turbo militaris. Marine Environmental Research. 141: 100-108.	Ab Lah et al. 2018	Turbinid snail	Turbo militaris	Foot tissue			de-shelled, operculum and gonads removed	Coff's Harbour	Australia	marine	shellfish	5.80±0.50	% of fresh weight			13.80±4.33	% of fresh weight									70.94±2.34	% of fresh weight	2.41±0.48	% of fresh weight
Aberoumand, A. (2014). Nutrition composition analysis of gish fish fillets affected by different cooking methods. International Food Research Journal, 21(5).	Aberoumand (b) 2014	Gish	Carangoides malabaricus				boiled		Iran	marine		9.06	% dry matter			40.41	% in dried matter									42.4	% in dried matter	8.13	% in dried matter
Aberoumand, A. (2014). Nutrition composition analysis of gish fish fillets affected by different cooking methods. International Food Research Journal, 21(5).	Aberoumand (b) 2014	Gish	Carangoides malabaricus				roasted		Iran	marine		4.48	% dry matter			41.73	% in dried matter									41.77	% in dried matter	12.02	% in dried matter
Aberoumand, A. (2014). Nutrition composition analysis of gish fish fillets affected by different cooking methods. International Food Research Journal, 21(5).	Aberoumand (b) 2014	Gish	Carangoides malabaricus				fried		Iran	marine		32.15	% dry matter			14.78	% in dried matter									25.63	% in dried matter	7	% in dried matter
Aberoumand, A. (2014). Nutrition composition analysis of gish fish fillets affected by different cooking methods. International Food Research Journal, 21(5).	Aberoumand (b) 2014	Gish	Carangoides malabaricus				raw		Iran	marine		12.8	% dry matter			31.49	% in dried matter									52.42	% in dried matter	3.29	% in dried matter
Aberoumand, A. (2014). Preliminary studies on nutritive and organoleptic properties in processed fish fillets obtained from Iran. Food Science and Technology (Campinas) Food Sci. Technol (Campinas), 34(2), 287-291.	Aberoumand (a) 2014	Gish	Carangoides malabaricus						Iran	marine						71.2	% fresh									57.97	% fresh
Aberoumand, A. (2014). Preliminary studies on nutritive and organoleptic properties in processed fish fillets obtained from Iran. Food Science and Technology (Campinas) Food Sci. Technol (Campinas), 34(2), 287-291.	Aberoumand (a) 2014	govazim	Nemipterus japanicus						Iran	marine																52.42	% fresh	3.29	% fresh
Aberoumand, A. (2014). Preliminary studies on nutritive and organoleptic properties in processed fish fillets obtained from Iran. Food Science and Technology (Campinas) Food Sci. Technol (Campinas), 34(2), 287-291.	Aberoumand (a) 2014	kijar	Saurida undosquamis						Iran	marine						52.88	% fresh									70.81	% fresh	8.04	% fresh
Aberoumand, A.; Mohamedi, N.; Zemanpoor, M. 2017. Study on fatty acids composition of lipid class in fish oil, proximate analysis and calorie value of Kijar in Iran. Potravinarstvo: Slovak Journal of Food Sciences. 11(1): 44022.	Aberoumand et al. 2017	Kijar	Saurida tumbil	whole fish		2012-05-28	cleaned, beheaded and eviscerated	Khuzestan	Iran	marine	fish	5.88±0.68	%			17.80±0.33	%			2.1±0.12	%			132.52±52	Kcal	70.81±0.61	%	3.41±0.11	%
Abraham, O. V.; Olele, N. F.; Abdullahi, U. U. 2018. Seasonal variation on the proximate composition of fresh and smoked Bonga Ethmalosa fimbriata (Bowdich, 1825) obtained from Warri River, Delta State, Nigeria. 27(): 79-87.	Abraham et al 2018	Bonga	Ethmalosa Fimbriata			Wet	Fresh	Warri River	Nigeria	freshwater		13.5567	%			13.36	%	1.71333	%							23.1767	%	8.18	%
Abraham, O. V.; Olele, N. F.; Abdullahi, U. U. 2018. Seasonal variation on the proximate composition of fresh and smoked Bonga Ethmalosa fimbriata (Bowdich, 1825) obtained from Warri River, Delta State, Nigeria. 27(): 79-87.	Abraham et al 2018	Bonga	Ethmalosa Fimbriata			Dry	Smoked	Warri River	Nigeria	freshwater		21.71	%			26.3033	%	3.60667	%							13.5067	%	12.0933	%
Abraham, O. V.; Olele, N. F.; Abdullahi, U. U. 2018. Seasonal variation on the proximate composition of fresh and smoked Bonga Ethmalosa fimbriata (Bowdich, 1825) obtained from Warri River, Delta State, Nigeria. 27(): 79-87.	Abraham et al 2018	Bonga	Ethmalosa Fimbriata			Wet	Smoked	Warri River	Nigeria	freshwater		21.8733	%			27.0933	%	3.71667	%							13.4433	%	13.0733	%
Abraham, O. V.; Olele, N. F.; Abdullahi, U. U. 2018. Seasonal variation on the proximate composition of fresh and smoked Bonga Ethmalosa fimbriata (Bowdich, 1825) obtained from Warri River, Delta State, Nigeria. 27(): 79-87.	Abraham et al 2018	Bonga	Ethmalosa Fimbriata			Dry	Fresh	Warri River	Nigeria	freshwater		12.91	%			13.1833	%	1.51333	%							23.39	%	8.2	%
Abramov, A. F.; Cheskidovich, F. N.; Sleptsova, T. V.; Egorova, E. A. 2017. Biological value of the fat of Yakut carp (Carassius carassius jakuticus Kirillov). Russian	Abramov 2017	Yakut Carp	Carassius carassius jakutikus	fillet		Winter	minced	Lake Nidzhili	Russia	freshwater	fish	11.3±0.03		4.97±0.03
Abramov, A. F.; Cheskidovich, F. N.; Sleptsova, T. V.; Egorova, E. A. 2017. Biological value of the fat of Yakut carp (Carassius carassius jakuticus Kirillov). Russian Agricultural Sciences. 43(5): 430-431.	Abramov et al, 2017	Yakut Carp	Carassius carassius jakutikus	fillet		Summer	minced	Lake Nidzhili	Russia	freshwater	fish	10.3±0.02	g/100g wet weight	2.95±0.03	g/100g wet weight
Adelakun, K. M.; Mustapha, M. K.; Amali, R. P.; Mohammed, N. 2017. Seasonal variation in nutritional quality of catfish (Clarias gariepinus) from Upper Jebba	Adelakun et al. 2017	Catfish	Clarias gariepinus	fillet	379.33±25.56g	Wet season	filleted, oven dried and ground	Upper Jebba Basin	Nigeria	freshwater	fish	4.09±0.03	%			64.47±0.58	%	0.57±0.25	%	19.86±1.55	%
Adelakun, K. M.; Mustapha, M. K.; Amali, R. P.; Mohammed, N. 2017. Seasonal variation in nutritional quality of catfish (Clarias gariepinus) from Upper Jebba	Adelakun et al. 2017	Catfish	Clarias gariepinus	fillet	379.33±25.56g	Dry season	filleted, oven dried and ground	Upper Jebba Basin	Nigeria	freshwater	fish	4.03±0.16	%			63.10±2.10	%	0.84±0.12	%	20.76±1.55	%
Afandi, I.; Talba, S.; Benhra, A.; Benbrahim, S.; Chfiri, R.; Labonne, M.; Masski, H.; Lae, R.; Morais, L. T. de; Bekkali, M.; Bouthir, F. Z. 2018. Trace metal distribution in pelagic fish species from the north-west African coast (Morocco). International Aquatic Research. 10(2): 191-205.	Afandi et al. 2018	Anchovy	Engraulis encrasicolus	liver	19.3±5.05g		cleaned, freeze dried	South Morocco	Morocco	marine	fish
Afandi, I.; Talba, S.; Benhra, A.; Benbrahim, S.; Chfiri, R.; Labonne, M.; Masski, H.; Lae, R.; Morais, L. T. de; Bekkali, M.; Bouthir, F. Z. 2018. Trace metal distribution in pelagic fish species from the north-west African coast (Morocco). International Aquatic Research. 10(2): 191-205.	Afandi et al. 2018	Anchovy	Engraulis encrasicolus	muscle	19.3±5.05g		cleaned, freeze dried	South Morocco	Morocco	marine	fish
Afandi, I.; Talba, S.; Benhra, A.; Benbrahim, S.; Chfiri, R.; Labonne, M.; Masski, H.; Lae, R.; Morais, L. T. de; Bekkali, M.; Bouthir, F. Z. 2018. Trace metal distribution in pelagic fish species from the north-west African coast (Morocco). International Aquatic Research. 10(2): 191-205.	Afandi et al. 2018	Sardine	Sardina pilchardus	muscle	43.7±14.40g	Autumn (Dec 2013)	cleaned, freeze dried	South Morocco	Morocco	marine	fish
Afandi, I.; Talba, S.; Benhra, A.; Benbrahim, S.; Chfiri, R.; Labonne, M.; Masski, H.; Lae, R.; Morais, L. T. de; Bekkali, M.; Bouthir, F. Z. 2018. Trace metal distribution in pelagic fish species from the north-west African coast (Morocco). International Aquatic Research. 10(2): 191-205.	Afandi et al. 2018	Sardine	Sardina pilchardus	muscle	43.7±14.40g	Summer (July 2013)	cleaned, freeze dried	South Morocco	Morocco	marine	fish
Afandi, I.; Talba, S.; Benhra, A.; Benbrahim, S.; Chfiri, R.; Labonne, M.; Masski, H.; Lae, R.; Morais, L. T. de; Bekkali, M.; Bouthir, F. Z. 2018. Trace metal distribution in pelagic fish species from the north-west African coast (Morocco). International Aquatic Research. 10(2): 191-205.	Afandi et al. 2018	Sardine	Sardina pilchardus	liver	43.7±14.40g	Summer (July 2013)	cleaned, freeze dried	South Morocco	Morocco	marine	fish
Afandi, I.; Talba, S.; Benhra, A.; Benbrahim, S.; Chfiri, R.; Labonne, M.; Masski, H.; Lae, R.; Morais, L. T. de; Bekkali, M.; Bouthir, F. Z. 2018. Trace metal distribution in pelagic fish species from the north-west African coast (Morocco). International Aquatic Research. 10(2): 191-205.	Afandi et al. 2018	Sardine	Sardina pilchardus	liver	43.7±14.40g	Autumn (Dec 2013)	cleaned, freeze dried	South Morocco	Morocco	marine	fish
Afandi, I.; Talba, S.; Benhra, A.; Benbrahim, S.; Chfiri, R.; Labonne, M.; Masski, H.; Lae, R.; Morais, L. T. de; Bekkali, M.; Bouthir, F. Z. 2018. Trace metal distribution in pelagic fish species from the north-west African coast (Morocco). International Aquatic Research. 10(2): 191-205.	Afandi et al. 2018	Mackerel	Scomber japonicus	muscle	65.3±15.80g	Summer (July 2013)	cleaned, freeze dried	South Morocco	Morocco	marine	fish
Afandi, I.; Talba, S.; Benhra, A.; Benbrahim, S.; Chfiri, R.; Labonne, M.; Masski, H.; Lae, R.; Morais, L. T. de; Bekkali, M.; Bouthir, F. Z. 2018. Trace metal distribution in pelagic fish species from the north-west African coast (Morocco). International Aquatic Research. 10(2): 191-205.	Afandi et al. 2018	Mackerel	Scomber japonicus	muscle	65.3±15.80g	Autumn (Dec 2013)	cleaned, freeze dried	South Morocco	Morocco	marine	fish
Afandi, I.; Talba, S.; Benhra, A.; Benbrahim, S.; Chfiri, R.; Labonne, M.; Masski, H.; Lae, R.; Morais, L. T. de; Bekkali, M.; Bouthir, F. Z. 2018. Trace metal distribution in pelagic fish species from the north-west African coast (Morocco). International Aquatic Research. 10(2): 191-205.	Afandi et al. 2018	Mackerel	Scomber japonicus	liver	65.3±15.80g	Autumn (Dec 2013)	cleaned, freeze dried	South Morocco	Morocco	marine	fish
Afandi, I.; Talba, S.; Benhra, A.; Benbrahim, S.; Chfiri, R.; Labonne, M.; Masski, H.; Lae, R.; Morais, L. T. de; Bekkali, M.; Bouthir, F. Z. 2018. Trace metal distribution in pelagic fish species from the north-west African coast (Morocco). International Aquatic Research. 10(2): 191-205.	Afandi et al. 2018	Mackerel	Scomber japonicus	liver	65.3±15.80g	Summer (July 2013)	cleaned, freeze dried	South Morocco	Morocco	marine	fish
Afandi, I.; Talba, S.; Benhra, A.; Benbrahim, S.; Chfiri, R.; Labonne, M.; Masski, H.; Lae, R.; Morais, L. T. de; Bekkali, M.; Bouthir, F. Z. 2018. Trace metal distribution in pelagic fish species from the north-west African coast (Morocco). International Aquatic Research. 10(2): 191-205.	Afandi et al. 2018	Horse Mackerel	Trachurus trachurus	muscle	92.4±40.60g	Autumn (Dec 2013)	cleaned, freeze dried	South Morocco	Morocco	marine	fish
Afandi, I.; Talba, S.; Benhra, A.; Benbrahim, S.; Chfiri, R.; Labonne, M.; Masski, H.; Lae, R.; Morais, L. T. de; Bekkali, M.; Bouthir, F. Z. 2018. Trace metal distribution in pelagic fish species from the north-west African coast (Morocco). International Aquatic Research. 10(2): 191-205.	Afandi et al. 2018	Horse Mackerel	Trachurus trachurus	muscle	92.4±40.60g	Summer (July 2013)	cleaned, freeze dried	South Morocco	Morocco	marine	fish
Afandi, I.; Talba, S.; Benhra, A.; Benbrahim, S.; Chfiri, R.; Labonne, M.; Masski, H.; Lae, R.; Morais, L. T. de; Bekkali, M.; Bouthir, F. Z. 2018. Trace metal distribution in pelagic fish species from the north-west African coast (Morocco). International Aquatic Research. 10(2): 191-205.	Afandi et al. 2018	Horse Mackerel	Trachurus trachurus	liver	92.4±40.60g	Autumn (Dec 2013)	cleaned, freeze dried	South Morocco	Morocco	marine	fish
Afandi, I.; Talba, S.; Benhra, A.; Benbrahim, S.; Chfiri, R.; Labonne, M.; Masski, H.; Lae, R.; Morais, L. T. de; Bekkali, M.; Bouthir, F. Z. 2018. Trace metal distribution in pelagic fish species from the north-west African coast (Morocco). International Aquatic Research. 10(2): 191-205.	Afandi et al. 2018	Horse Mackeral	Trachurus trachurus	liver	92.4±40.60g	Summer (July 2013)	cleaned, freeze dried	South Morocco	Morocco	marine	fish
Afkhami, M., Ehsanpour, M., Mokhlesi, A., Kamrani, E., Khoshnood, R., & Javadi, A. (2012). Fatty acid composition in wild and cultured fish species, Epinephelus coioides and Sparidentex hasta, Hormozgan, Iran. Marine Biodiversity Records.	Afkhami et al. 2012	orange spotted grouper	Epinephelus coioides				muscle		Iran	farmed
Afkhami, M., Ehsanpour, M., Mokhlesi, A., Kamrani, E., Khoshnood, R., & Javadi, A. (2012). Fatty acid composition in wild and cultured fish species, Epinephelus coioides and Sparidentex hasta, Hormozgan, Iran. Marine Biodiversity Records.	Afkhami et al. 2012	orange spotted grouper	Epinephelus coioides				muscle		Iran	marine
Afkhami, M., Ehsanpour, M., Mokhlesi, A., Kamrani, E., Khoshnood, R., & Javadi, A. (2012). Fatty acid composition in wild and cultured fish species, Epinephelus coioides and Sparidentex hasta, Hormozgan, Iran. Marine Biodiversity Records.	Afkhami et al. 2012	Sobaity seabream	Sparidentex hasta				muscle		Iran	marine
Afkhami, M., Ehsanpour, M., Mokhlesi, A., Kamrani, E., Khoshnood, R., & Javadi, A. (2012). Fatty acid composition in wild and cultured fish species, Epinephelus coioides and Sparidentex hasta, Hormozgan, Iran. Marine Biodiversity Records.	Afkhami et al. 2012	Sobaity seabream	Sparidentex hasta				muscle		Iran	farmed
Ahmed et al 2012. Nutrient Composition of Indigenous and Exotic Fishes of Rainfed Waterlogged Paddy Fields in Lakshmipur, Bangladesh. World Journal of Zoology. 7(2): 135-140	Ahmed et al. 2012	Mola	Amblypharyngodon mola						Bangladesh	freshwater	small indigenous fish	2.87	% wet matter			17.95	% of fresh sample									76.68	%	2.5	% of fresh sample
Ahmed et al 2012. Nutrient Composition of Indigenous and Exotic Fishes of Rainfed Waterlogged Paddy Fields in Lakshmipur, Bangladesh. World Journal of Zoology. 7(2): 135-140	Ahmed et al. 2012	Koi	Anabas testudineus						Bangladesh	freshwater	small indigenous fish	2.27	% wet matter			19.5	% of fresh sample									76.6	%	1.62	% of fresh sample
Ahmed et al 2012. Nutrient Composition of Indigenous and Exotic Fishes of Rainfed Waterlogged Paddy Fields in Lakshmipur, Bangladesh. World Journal of Zoology. 7(2): 135-140	Ahmed et al. 2012	Bighead Carp	Aristichthys nobilis						Bangladesh	freshwater	small indigenous fish	2.15	% wet matter			17.2	% of fresh sample									79.27	%	1.38	% of fresh sample
Ahmed et al 2012. Nutrient Composition of Indigenous and Exotic Fishes of Rainfed Waterlogged Paddy Fields in Lakshmipur, Bangladesh. World Journal of Zoology. 7(2): 135-140	Ahmed et al. 2012	Thai Sarputi	Barbonemus gonionotus						Bangladesh	freshwater	small indigenous fish	3.99	% wet matter			15.74	% of fresh sample									79.23	%	1.03	% of fresh sample
Ahmed et al 2012. Nutrient Composition of Indigenous and Exotic Fishes of Rainfed Waterlogged Paddy Fields in Lakshmipur, Bangladesh. World Journal of Zoology. 7(2): 135-140	Ahmed et al. 2012	Catla	Catla catla						Bangladesh	freshwater	small indigenous fish	2.01	% wet matter			16.9	% of fresh sample									79.9	%	1.19	% of fresh sample
Ahmed et al 2012. Nutrient Composition of Indigenous and Exotic Fishes of Rainfed Waterlogged Paddy Fields in Lakshmipur, Bangladesh. World Journal of Zoology. 7(2): 135-140	Ahmed et al. 2012	Nama Chanda	Chanda nama						Bangladesh	freshwater	small indigenous fish	2.05	% wet matter			17.77	% of fresh sample									78.03	%	2.15	% of fresh sample
Ahmed et al 2012. Nutrient Composition of Indigenous and Exotic Fishes of Rainfed Waterlogged Paddy Fields in Lakshmipur, Bangladesh. World Journal of Zoology. 7(2): 135-140	Ahmed et al. 2012	Gajar	Channa marulius						Bangladesh	freshwater	small indigenous fish	1.79	% wet matter			16.19	% of fresh sample									81.42	%	0.6	% of fresh sample
Ahmed et al 2012. Nutrient Composition of Indigenous and Exotic Fishes of Rainfed Waterlogged Paddy Fields in Lakshmipur, Bangladesh. World Journal of Zoology. 7(2): 135-140	Ahmed et al. 2012	Taki	Channa punctatus						Bangladesh	freshwater	small indigenous fish	1.6	% wet matter			15.22	% of fresh sample									81.93	%	1.25	% of fresh sample
Ahmed et al 2012. Nutrient Composition of Indigenous and Exotic Fishes of Rainfed Waterlogged Paddy Fields in Lakshmipur, Bangladesh. World Journal of Zoology. 7(2): 135-140	Ahmed et al. 2012	Shol	Channa striatus						Bangladesh	freshwater	small indigenous fish	1.47	% wet matter			15.49	% of fresh sample									82.66	%	0.39	% of fresh sample
Ahmed et al 2012. Nutrient Composition of Indigenous and Exotic Fishes of Rainfed Waterlogged Paddy Fields in Lakshmipur, Bangladesh. World Journal of Zoology. 7(2): 135-140	Ahmed et al. 2012	Mrigal	Cirrhinus mrigala						Bangladesh	freshwater	small indigenous fish	1.95	% wet matter			17.16	% of fresh sample									79.23	%	1.66	% of fresh sample
Ahmed et al 2012. Nutrient Composition of Indigenous and Exotic Fishes of Rainfed Waterlogged Paddy Fields in Lakshmipur, Bangladesh. World Journal of Zoology. 7(2): 135-140	Ahmed et al. 2012	Magur	Clarias batrachus						Bangladesh	freshwater	small indigenous fish	3.08	% wet matter			15.22	% of fresh sample									80.74	%	0.95	% of fresh sample
Ahmed et al 2012. Nutrient Composition of Indigenous and Exotic Fishes of Rainfed Waterlogged Paddy Fields in Lakshmipur, Bangladesh. World Journal of Zoology. 7(2): 135-140	Ahmed et al. 2012	Khailsha	Colisa fasciatus						Bangladesh	freshwater	small indigenous fish	2.58	% wet matter			15.82	% of fresh sample									80.75	%	0.85	% of fresh sample
Ahmed et al 2012. Nutrient Composition of Indigenous and Exotic Fishes of Rainfed Waterlogged Paddy Fields in Lakshmipur, Bangladesh. World Journal of Zoology. 7(2): 135-140	Ahmed et al. 2012	Boicha	Colisa lalia						Bangladesh	freshwater	small indigenous fish	4.15	% wet matter			16.13	% of fresh sample									77.52	%	2.21	% of fresh sample
Ahmed et al 2012. Nutrient Composition of Indigenous and Exotic Fishes of Rainfed Waterlogged Paddy Fields in Lakshmipur, Bangladesh. World Journal of Zoology. 7(2): 135-140	Ahmed et al. 2012	Grass Carp	Ctenopharyngodon idella						Bangladesh	freshwater	small indigenous fish	2.33	% wet matter			16.06	% of fresh sample									80.6	%	1	% of fresh sample
Ahmed et al 2012. Nutrient Composition of Indigenous and Exotic Fishes of Rainfed Waterlogged Paddy Fields in Lakshmipur, Bangladesh. World Journal of Zoology. 7(2): 135-140	Ahmed et al. 2012	Common Carp	Cyprinus carpio						Bangladesh	freshwater	small indigenous fish	1.44	% wet matter			14.6	% of fresh sample									83.7	%	0.26	% of fresh sample
Ahmed et al 2012. Nutrient Composition of Indigenous and Exotic Fishes of Rainfed Waterlogged Paddy Fields in Lakshmipur, Bangladesh. World Journal of Zoology. 7(2): 135-140	Ahmed et al. 2012	Darkina	Esomus danricus						Bangladesh	freshwater	small indigenous fish	3.13	% wet matter			17.12	% of fresh sample									77.2	%	2.54	% of fresh sample
Ahmed et al 2012. Nutrient Composition of Indigenous and Exotic Fishes of Rainfed Waterlogged Paddy Fields in Lakshmipur, Bangladesh. World Journal of Zoology. 7(2): 135-140	Ahmed et al. 2012	Shing	Heteropneustes fossilis						Bangladesh	freshwater	small indigenous fish	3.49	% wet matter			15.14	% of fresh sample									80.44	%	0.94	% of fresh sample
Ahmed et al 2012. Nutrient Composition of Indigenous and Exotic Fishes of Rainfed Waterlogged Paddy Fields in Lakshmipur, Bangladesh. World Journal of Zoology. 7(2): 135-140	Ahmed et al. 2012	Silver Carp	Hypophthalmichthys molitrix						Bangladesh	freshwater	small indigenous fish	2.13	% wet matter			18.12	% of fresh sample									78.7	%	1.05	% of fresh sample
Ahmed et al 2012. Nutrient Composition of Indigenous and Exotic Fishes of Rainfed Waterlogged Paddy Fields in Lakshmipur, Bangladesh. World Journal of Zoology. 7(2): 135-140	Ahmed et al. 2012	Bata	Labeo bata						Bangladesh	freshwater	small indigenous fish	3.73	% wet matter			15.42	% of fresh sample									79.48	%	1.36	% of fresh sample
Ahmed et al 2012. Nutrient Composition of Indigenous and Exotic Fishes of Rainfed Waterlogged Paddy Fields in Lakshmipur, Bangladesh. World Journal of Zoology. 7(2): 135-140	Ahmed et al. 2012	Kalibaus	Labeo calbasu						Bangladesh	freshwater	small indigenous fish	2.65	% wet matter			16.47	% of fresh sample									79.8	%	1.08	% of fresh sample
Ahmed et al 2012. Nutrient Composition of Indigenous and Exotic Fishes of Rainfed Waterlogged Paddy Fields in Lakshmipur, Bangladesh. World Journal of Zoology. 7(2): 135-140	Ahmed et al. 2012	Gomia	Labeo gonius						Bangladesh	freshwater	small indigenous fish	1.71	% wet matter			17.05	% of fresh sample									80.11	%	1.13	% of fresh sample
Ahmed et al 2012. Nutrient Composition of Indigenous and Exotic Fishes of Rainfed Waterlogged Paddy Fields in Lakshmipur, Bangladesh. World Journal of Zoology. 7(2): 135-140	Ahmed et al. 2012	Rui	Labeo rohita						Bangladesh	freshwater	small indigenous fish	3.16	% wet matter			17.49	% of fresh sample									77.91	%	1.43	% of fresh sample
Ahmed et al 2012. Nutrient Composition of Indigenous and Exotic Fishes of Rainfed Waterlogged Paddy Fields in Lakshmipur, Bangladesh. World Journal of Zoology. 7(2): 135-140	Ahmed et al. 2012	Gutum	Lepidocephalus guntea						Bangladesh	freshwater	small indigenous fish	4.52	% wet matter			16.61	% of fresh sample									77.32	%	1.56	% of fresh sample
Ahmed et al 2012. Nutrient Composition of Indigenous and Exotic Fishes of Rainfed Waterlogged Paddy Fields in Lakshmipur, Bangladesh. World Journal of Zoology. 7(2): 135-140	Ahmed et al. 2012	Guchi Baim	Mastacembelus pancalus						Bangladesh	freshwater	small indigenous fish	4.25	% wet matter			18.03	% of fresh sample									76.09	%	1.62	% of fresh sample
Ahmed et al 2012. Nutrient Composition of Indigenous and Exotic Fishes of Rainfed Waterlogged Paddy Fields in Lakshmipur, Bangladesh. World Journal of Zoology. 7(2): 135-140	Ahmed et al. 2012	Kabasi Tangra	Mystus cavasius						Bangladesh	freshwater	small indigenous fish	2.81	% wet matter			17.3	% of fresh sample									78.62	%	1.27	% of fresh sample
Ahmed et al 2012. Nutrient Composition of Indigenous and Exotic Fishes of Rainfed Waterlogged Paddy Fields in Lakshmipur, Bangladesh. World Journal of Zoology. 7(2): 135-140	Ahmed et al. 2012	Bajuri Tangra	Mystus tengara						Bangladesh	freshwater	small indigenous fish	3.48	% wet matter			17.86	% of fresh sample									77.17	%	1.48	% of fresh sample
Ahmed et al 2012. Nutrient Composition of Indigenous and Exotic Fishes of Rainfed Waterlogged Paddy Fields in Lakshmipur, Bangladesh. World Journal of Zoology. 7(2): 135-140	Ahmed et al. 2012	Bheda	Nandus nandus						Bangladesh	freshwater	small indigenous fish	2.75	% wet matter			15.8	% of fresh sample									78.61	%	2.83	% of fresh sample
Ahmed et al 2012. Nutrient Composition of Indigenous and Exotic Fishes of Rainfed Waterlogged Paddy Fields in Lakshmipur, Bangladesh. World Journal of Zoology. 7(2): 135-140	Ahmed et al. 2012	Foli	Notopterus notopterus						Bangladesh	freshwater	small indigenous fish	2.75	% wet matter			15.8	% of fresh sample									78.61	%	2.83	% of fresh sample
Ahmed et al 2012. Nutrient Composition of Indigenous and Exotic Fishes of Rainfed Waterlogged Paddy Fields in Lakshmipur, Bangladesh. World Journal of Zoology. 7(2): 135-140	Ahmed et al. 2012	Tilapia	Oreochromis mossambicus						Bangladesh	freshwater	small indigenous fish	3.18	% wet matter			16.89	% of fresh sample									79.01	%	0.91	% of fresh sample
Ahmed et al 2012. Nutrient Composition of Indigenous and Exotic Fishes of Rainfed Waterlogged Paddy Fields in Lakshmipur, Bangladesh. World Journal of Zoology. 7(2): 135-140	Ahmed et al. 2012	Thai Pangus	Pangasius pangasius						Bangladesh	freshwater	small indigenous fish	1.4	% wet matter			14.71	% of fresh sample									82.76	%	1.12	% of fresh sample
Ahmed et al 2012. Nutrient Composition of Indigenous and Exotic Fishes of Rainfed Waterlogged Paddy Fields in Lakshmipur, Bangladesh. World Journal of Zoology. 7(2): 135-140	Ahmed et al. 2012	Chanda	Pseudambassis beculis						Bangladesh	freshwater	small indigenous fish	2.86	% wet matter			15.6	% of fresh sample									78.62	%	2.92	% of fresh sample
Ahmed et al 2012. Nutrient Composition of Indigenous and Exotic Fishes of Rainfed Waterlogged Paddy Fields in Lakshmipur, Bangladesh. World Journal of Zoology. 7(2): 135-140	Ahmed et al. 2012	Jat Punti	Puntius sophore						Bangladesh	freshwater	small indigenous fish	2.28	% wet matter			18.53	% of fresh sample									75.63	%	3.56	% of fresh sample
Ahmed et al 2012. Nutrient Composition of Indigenous and Exotic Fishes of Rainfed Waterlogged Paddy Fields in Lakshmipur, Bangladesh. World Journal of Zoology. 7(2): 135-140	Ahmed et al. 2012	Tit Punti	Puntius ticto						Bangladesh	freshwater	small indigenous fish	3.56	% wet matter			18.08	% of fresh sample									75.02	%	3.34	% of fresh sample
Ahmed et al 2012. Nutrient Composition of Indigenous and Exotic Fishes of Rainfed Waterlogged Paddy Fields in Lakshmipur, Bangladesh. World Journal of Zoology. 7(2): 135-140	Ahmed et al. 2012	Fulchela	Salmostoma phulo						Bangladesh	freshwater	small indigenous fish	3.66	% wet matter			17.23	% of fresh sample									75.86	%	3.25	% of fresh sample
Ahmed et al 2012. Nutrient Composition of Indigenous and Exotic Fishes of Rainfed Waterlogged Paddy Fields in Lakshmipur, Bangladesh. World Journal of Zoology. 7(2): 135-140	Ahmed et al. 2012	Kaikka	Xenentedon cancila						Bangladesh	freshwater	small indigenous fish	2.76	% wet matter			15.65	% of fresh sample									79.57	%	2.02	% of fresh sample
Akintola, S.L., Brown, A., Bakare, A., Osowo, D.O.,& Bello, B.O. (2012) Effects of Hot Smoking and Sun Drying Processes on Nutritional Composition of Giant Tiger Shrimp (Penaeus monodon, Fabricius, 1798). Pol. J. Food Nutr. Sci., 2013, Vol. 63, No. 4, pp. 227-237	Akintola et al. 2013	Giant Tiger Shrimp	Penaeus monodon				sundried		Nigeria	marine		5.87	% dry matter			64.2	% on a dry wt basis	12.06	% on a dry wt basis	4.35	% on a dry wt basis					50.47	% on a dry wt basis	13.57	% on a dry wt basis
Akintola, S.L., Brown, A., Bakare, A., Osowo, D.O.,& Bello, B.O. (2012) Effects of Hot Smoking and Sun Drying Processes on Nutritional Composition of Giant Tiger Shrimp (Penaeus monodon, Fabricius, 1798). Pol. J. Food Nutr. Sci., 2013, Vol. 63, No. 4, pp. 227-237	Akintola et al. 2013	Giant Tiger Shrimp	Penaeus monodon				fresh		Nigeria	marine		4.88	% dry matter			64.74	% on a dry wt basis	14.48	% on a dry wt basis	3.24	% on a dry wt basis					75.18	% on a dry wt basis	12.66	% on a dry wt basis
Akintola, S.L., Brown, A., Bakare, A., Osowo, D.O.,& Bello, B.O. (2012) Effects of Hot Smoking and Sun Drying Processes on Nutritional Composition of Giant Tiger Shrimp (Penaeus monodon, Fabricius, 1798). Pol. J. Food Nutr. Sci., 2013, Vol. 63, No. 4, pp. 227-237	Akintola et al. 2013	Giant Tiger Shrimp	Penaeus monodon				smoked		Nigeria	marine		5.69	% dry matter			64.27	% on a dry wt basis	13.26	% on a dry wt basis	3.44	% on a dry wt basis					54.72	% on a dry wt basis	13.35	% on a dry wt basis
Alexi, N.; Kogiannou, D.; Oikonomopoulou, I.; Kalogeropoulos, N.; Byrne, D. V.; Grigorakis, K. 2019. Culinary preparation effects on lipid and sensory quality of farmed gilthead seabream (Sparus aurata) and meagre (Argyrosomus regius): An inter-species comparison. Food Chemistry. 301.	Alexi 2019	Meagre	Argyrosomus regius	fillet	1.5-2.0kg	summer	gutted, filleted and dorsal line of ventral part of fillet removed	Crete	Greece	marine	fish	0.77±0.13	%	0.16±0.03	g/100g	21.29±0.63	%							92.11±1.49	Kcal	75.90±0.63	%	1.30±0.06	%
Alexi, N.; Kogiannou, D.; Oikonomopoulou, I.; Kalogeropoulos, N.; Byrne, D. V.; Grigorakis, K. 2019. Culinary preparation effects on lipid and sensory quality of farmed gilthead seabream (Sparus aurata) and meagre (Argyrosomus regius): An inter-species comparison. Food Chemistry. 301.	Alexi 2019	Gilthead seabream	Sparus aurata	fillet	0.5-0.6kg	summer	gutted, filleted and dorsal line of ventral part of fillet removed	Salamina	Greece	marine	fish	6.91±1.39	%	1.65±0.33	g/100g	21.19±0.13	%							146.91±12.59	Kcal	69.54±1.36	%	1.40±0.02	%
Almeida, E. S. de; Silva, E. M. da 2016. Chemometric identification and nutritional evaluation of three species of Lutjanidae (Perciformes) from the Amazonian Atlantic Coast based on fatty acid profiles. Acta Amazonica. 46(4): 401-409.	Almeida & Silva 2016		Lutjanus purpureus	muscle	1.00±0.23 g	2012-06-01	heart, brain and muscle tissues removed and cleaned	Amapa and Para States	Brazil	marine	fish	0.34±0.16	% wet matter			18.04±0.41	% of wet weight			2.39±0.51	% of wet weight					78.78±0.26	% of wet weight	0.45±0.04	% of wet weight
Almeida, E. S. de; Silva, E. M. da 2016. Chemometric identification and nutritional evaluation of three species of Lutjanidae (Perciformes) from the Amazonian Atlantic Coast based on fatty acid profiles. Acta Amazonica. 46(4): 401-409.	Almeida & Silva 2016		Lutjanus synagris	muscle	0.735±0.29 g	2012-09-01	heart, brain and muscle tissues removed and cleaned	Amapa and Para States	Brazil	marine	fish	0.94±0.39	% wet matter			18.23±0.75	% of wet weight			1.13±1.22	% of wet weight					79.30±0.88	% of wet weight	0.41±0.04	% of wet weight
Almeida, E. S. de; Silva, E. M. da 2016. Chemometric identification and nutritional evaluation of three species of Lutjanidae (Perciformes) from the Amazonian Atlantic Coast based on fatty acid profiles. Acta Amazonica. 46(4): 401-409.	Almeida & Silva 2016		Ocyrus chrysurus	muscle	0.59±0.19 g	2012-09-01	heart, brain and muscle tissues removed and cleaned	Amapa and Para States	Brazil	marine	fish	4.25±0.97	% wet matter			17.52±0.58	% of wet weight			1.51±1.21	% of wet weight					76.31±0.44	% of wet weight	0.41±0.04	% of wet weight
Ambily, V.; Nandan, S. B. 2018. Nutritional composition of Arius subrostratus (Valenciennes, 1840) from Cochin estuary, India. Indian Journal of Geo-Marine Sciences. 47(5): 972-977.	Ambily & Nandan 2018		Arius subrostratus	muscle		April 2011 to March 2013	cleaned and iced	Cochin estuary	India	marine	fish	1.83±0.05	% of g/100g	58.99	% of total fatty acids	17.65±0.38	% of g/100g									80.46±1.60	% of g/100g	1.24±0.20	% of g/100g
Andhale, R. R.; Syed, H. M.; Bhavsar, G. J. 2017. Physicochemical and quality characteristics of the fresh water Catla catla fish. Trends in Biosciences. 10(1): 97-101.	Andhale & Bhavsar 2017	Catla	Catla catla	muscle	1250g; 42.20cm		cleaned and filleted	Maharashtra	India	freshwater	fish	2.1	%			18.3	%			2.6	%			102.5	Kcal/100g	74.7	%	2	%
Archana, A. & Babu, K. R. (2015). Nutrient composition and antioxidant activity of gonads of sea urchin Stomopneustes variolaris. Food Chemistry. 197. pp. 597-602.	Archana & Babu 2015	Sea Urchin	Paracentrotus lividus				gonads		India	marine		3.05	% dry matter			12.03	% on a dry wt basis			3.02	% on a dry wt basis			107.81	kcal/100g	79.65	% on a dry wt basis	2.25	% on a dry wt basis
Archana, A. & Babu, K. R. (2015). Nutrient composition and antioxidant activity of gonads of sea urchin Stomopneustes variolaris. Food Chemistry. 197. pp. 597-602.	Archana & Babu 2015	Sea Urchin	Stomopneustes variolaris				gonads		India	marine		4.98	% dry matter			12.1	% on a dry wt basis			1.63	% on a dry wt basis			122.04	kcal/100g	77.53	% on a dry wt basis	3.76	% on a dry wt basis
Arechavala-Lopez, P.; Milosevic-Gonzalez, M.; Sanchez-Jerez, P. 2016. Using trace elements in otoliths to discriminate between wild and farmed European sea bass (Dicentrarchus labrax L.) and Gilthead sea bream (Sparus aurata L.). International Aquatic Research. 8(3): 263-273.	Arechavala-Lopez et al 2016	European sea bass (wild)	Dicentrarchus labrax	otolith	40.73cm		Otolith removed via dissection	Alicante	Spain	marine	fish
Arechavala-Lopez, P.; Milosevic-Gonzalez, M.; Sanchez-Jerez, P. 2016. Using trace elements in otoliths to discriminate between wild and farmed European sea bass (Dicentrarchus labrax L.) and Gilthead sea bream (Sparus aurata L.). International Aquatic Research. 8(3): 263-273.	Arechavala-Lopez et al, 2016	European sea bass	Dicentrarchus labrax	muscle	51.81±1.87 cm		farmed, cleaned	Alicante	Spain	marine	fish
Arechavala-Lopez, P.; Milosevic-Gonzalez, M.; Sanchez-Jerez, P. 2016. Using trace elements in otoliths to discriminate between wild and farmed European sea bass (Dicentrarchus labrax L.) and Gilthead sea bream (Sparus aurata L.). International Aquatic Research. 8(3): 263-273.	Arechavala-Lopez et al, 2016	European sea bass	Dicentrarchus labrax	muscle	40.73±0.81 cm		wild catch, cleaned	Alicante	Spain	marine	fish
Arechavala-Lopez, P.; Milosevic-Gonzalez, M.; Sanchez-Jerez, P. 2016. Using trace elements in otoliths to discriminate between wild and farmed European sea bass (Dicentrarchus labrax L.) and Gilthead sea bream (Sparus aurata L.). International Aquatic Research. 8(3): 263-273.	Arechavala-Lopez et al 2016	European sea bass (farmed)	Dicentrarchus labrax	otolith	51.81cm		Otolith removed via dissection	Alicante	Spain	marine	fish
Arechavala-Lopez, P.; Milosevic-Gonzalez, M.; Sanchez-Jerez, P. 2016. Using trace elements in otoliths to discriminate between wild and farmed European sea bass (Dicentrarchus labrax L.) and Gilthead sea bream (Sparus aurata L.). International Aquatic Research. 8(3): 263-273.	Arechavala-Lopez et al, 2016	Gilthead sea bream	Sparus aurata	muscle	44.67±1.65 cm		farmed, cleaned	Alicante	Spain	marine	fish
Arechavala-Lopez, P.; Milosevic-Gonzalez, M.; Sanchez-Jerez, P. 2016. Using trace elements in otoliths to discriminate between wild and farmed European sea bass (Dicentrarchus labrax L.) and Gilthead sea bream (Sparus aurata L.). International Aquatic Research. 8(3): 263-273.	Arechavala-Lopez et al 2016	Gilthead sea bream (farmed)	Sparus aurata	otolith	44.67cm		Otolith removed via dissection	Alicante	Spain	marine	fish
Arechavala-Lopez, P.; Milosevic-Gonzalez, M.; Sanchez-Jerez, P. 2016. Using trace elements in otoliths to discriminate between wild and farmed European sea bass (Dicentrarchus labrax L.) and Gilthead sea bream (Sparus aurata L.). International Aquatic Research. 8(3): 263-273.	Arechavala-Lopez et al 2016	Gilthead sea bream (wild)	Sparus aurata	otolith	35.43cm		Otolith removed via dissection	Alicante	Spain	marine	fish
Arechavala-Lopez, P.; Milosevic-Gonzalez, M.; Sanchez-Jerez, P. 2016. Using trace elements in otoliths to discriminate between wild and farmed European sea bass (Dicentrarchus labrax L.) and Gilthead sea bream (Sparus aurata L.). International Aquatic Research. 8(3): 263-273.	Arechavala-Lopez et al, 2016	Gilthead sea bream	Sparus aurata	muscle	35.43±0.21 cm		wild catch, cleaned	Alicante	Spain	marine	fish
Ayanda, I. O.; Dedeke, G. A.; Ekhator, U. I.; Etiebet, M. K. 2018. Proximate Composition and Heavy Metal Analysis of Three Aquatic Foods in Makoko River, Lagos, Nigeria. Journal of Food Quality.	Ayanda et al. 2018	Tilapia	Oreochromis niloticus	fillet	32±1.1 cm		frozen, cleaned and filleted	Makoko fish market	Nigeria	freshwater	fish	1.42	%			23.75	%			0.24	%					72.22	%	2.43	%
Ayanda, I. O.; Dedeke, G. A.; Ekhator, U. I.; Etiebet, M. K. 2018. Proximate Composition and Heavy Metal Analysis of Three Aquatic Foods in Makoko River, Lagos, Nigeria. Journal of Food Quality.	Ayanda et al. 2018	Lobster	Paulirus regius	fillet	14±1.24 cm		frozen, cleaned and filleted	Makoko fish market	Nigeria	freshwater	crustacean	1.03	%			24.1	%			0.13	%					71.63	%	2.28	%
Ayanda, I. O.; Dedeke, G. A.; Ekhator, U. I.; Etiebet, M. K. 2018. Proximate Composition and Heavy Metal Analysis of Three Aquatic Foods in Makoko River, Lagos, Nigeria. Journal of Food Quality.	Ayanda et al. 2018	Crab	Sudanonautes africanus	fillet	13±1.58 cm		frozen, cleaned and filleted	Makoko fish market	Nigeria	freshwater	crustacean	0.54	%			26.87	%			0.22	%					70.6	%	2.48	%
Babar, A. G.; Jayawant, M. S.; Pawar, S. P. 2017. Nutritional profile of the freshwater edible bivalve Lamellidens corrianus (Lea 1834) and its relation to water quality in the Bhatsa River, India. Asian Fisheries Science. 30(2): 52-69.	Babar et al 2017	Freshwater bivalve	Lamellidens corrianus	adductor muscle	6.1-9.0cm	Jan -Mac 2015	weighed and deep-freezed	Vasind	India	freshwater	shellfish	3.31	%			33.9	%			9.87	%
Babar, A. G.; Jayawant, M. S.; Pawar, S. P. 2017. Nutritional profile of the freshwater edible bivalve Lamellidens corrianus (Lea 1834) and its relation to water quality in the Bhatsa River, India. Asian Fisheries Science. 30(2): 52-69.	Babar et al 2017	Freshwater bivalve	Lamellidens corrianus	gills	3.0-6.0cm	Jan -Mac 2015	weighed and deep-freezed	Vasind	India	freshwater	shellfish	1.49	%			30.2	%			11.32	%
Babar, A. G.; Jayawant, M. S.; Pawar, S. P. 2017. Nutritional profile of the freshwater edible bivalve Lamellidens corrianus (Lea 1834) and its relation to water quality in the Bhatsa River, India. Asian Fisheries Science. 30(2): 52-69.	Babar et al 2017	Freshwater bivalve	Lamellidens corrianus	gills	6.1-9.0cm	Jan -Mac 2015	weighed and deep-freezed	Vasind	India	freshwater	shellfish	1.43	%			61.5	%			11.22	%
Babar, A. G.; Jayawant, M. S.; Pawar, S. P. 2017. Nutritional profile of the freshwater edible bivalve Lamellidens corrianus (Lea 1834) and its relation to water quality in the Bhatsa River, India. Asian Fisheries Science. 30(2): 52-69.	Babar et al 2017	Freshwater bivalve	Lamellidens corrianus	foot	3.0-6.0cm	Jan -Mac 2015	weighed and deep-freezed	Vasind	India	freshwater	shellfish	1.33	%			20.8	%			11.72	%
Babar, A. G.; Jayawant, M. S.; Pawar, S. P. 2017. Nutritional profile of the freshwater edible bivalve Lamellidens corrianus (Lea 1834) and its relation to water quality in the Bhatsa River, India. Asian Fisheries Science. 30(2): 52-69.	Babar et al 2017	Freshwater bivalve	Lamellidens corrianus	adductor muscle	6.1-9.0cm	Jan -Mac 2015	weighed and deep-freezed	Koshimbi	India	freshwater	shellfish	2.17	%			28.3	%			9.66	%
Babar, A. G.; Jayawant, M. S.; Pawar, S. P. 2017. Nutritional profile of the freshwater edible bivalve Lamellidens corrianus (Lea 1834) and its relation to water quality in the Bhatsa River, India. Asian Fisheries Science. 30(2): 52-69.	Babar et al 2017	Freshwater bivalve	Lamellidens corrianus	adductor muscle	3.0-6.0cm	Jan -Mac 2015	weighed and deep-freezed	Vasind	India	freshwater	shellfish	2.92	%			20.6	%			10.11	%
Babar, A. G.; Jayawant, M. S.; Pawar, S. P. 2017. Nutritional profile of the freshwater edible bivalve Lamellidens corrianus (Lea 1834) and its relation to water quality in the Bhatsa River, India. Asian Fisheries Science. 30(2): 52-69.	Babar et al 2017	Freshwater bivalve	Lamellidens corrianus	gills	3.0-6.0cm	Jan -Mac 2015	weighed and deep-freezed	Koshimbi	India	freshwater	shellfish	1.1	%			68.1	%			11.19	%
Babar, A. G.; Jayawant, M. S.; Pawar, S. P. 2017. Nutritional profile of the freshwater edible bivalve Lamellidens corrianus (Lea 1834) and its relation to water quality in the Bhatsa River, India. Asian Fisheries Science. 30(2): 52-69.	Babar et al 2017	Freshwater bivalve	Lamellidens corrianus	foot	6.1-9.0cm	Jan -Mac 2015	weighed and deep-freezed	Koshimbi	India	freshwater	shellfish	2.07	%			20.4	%			11.71	%
Babar, A. G.; Jayawant, M. S.; Pawar, S. P. 2017. Nutritional profile of the freshwater edible bivalve Lamellidens corrianus (Lea 1834) and its relation to water quality in the Bhatsa River, India. Asian Fisheries Science. 30(2): 52-69.	Babar et al 2017	Freshwater bivalve	Lamellidens corrianus	adductor muscle	3.0-6.0cm	Jan -Mac 2015	weighed and deep-freezed	Koshimbi	India	freshwater	shellfish	3.05	%			20.2	%			10.81	%
Babar, A. G.; Jayawant, M. S.; Pawar, S. P. 2017. Nutritional profile of the freshwater edible bivalve Lamellidens corrianus (Lea 1834) and its relation to water quality in the Bhatsa River, India. Asian Fisheries Science. 30(2): 52-69.	Babar et al 2017	Freshwater bivalve	Lamellidens corrianus	gills	6.1-9.0cm	Jan -Mac 2015	weighed and deep-freezed	Koshimbi	India	freshwater	shellfish	2.24	%			30.7	%			11.44	%
Babar, A. G.; Jayawant, M. S.; Pawar, S. P. 2017. Nutritional profile of the freshwater edible bivalve Lamellidens corrianus (Lea 1834) and its relation to water quality in the Bhatsa River, India. Asian Fisheries Science. 30(2): 52-69.	Babar et al 2017	Freshwater bivalve	Lamellidens corrianus	foot	3.0-6.0cm	Jan -Mac 2015	weighed and deep-freezed	Koshimbi	India	freshwater	shellfish	0.97	%			40.4	%			11.46	%
Babar, A. G.; Jayawant, M. S.; Pawar, S. P. 2017. Nutritional profile of the freshwater edible bivalve Lamellidens corrianus (Lea 1834) and its relation to water quality in the Bhatsa River, India. Asian Fisheries Science. 30(2): 52-69.	Babar et al 2017	Freshwater bivalve	Lamellidens corrianus	foot	6.1-9.0cm	Jan -Mac 2015	weighed and deep-freezed	Vasind	India	freshwater	shellfish	1.1	%			30.6	%			11.53	%
Bagthasingh, Chrisolite, et al. "Seasonal variation in the proximate composition of sardine (Sardinella gibbosa) from Thoothukudi coast." (2016).	Bagthasingh et al 2016	Sardine	Sardinella gibbosa					Thoothukuudi province	India	marine		3.81083	%			17.2617	%			0.651667	%					74.9775	%	2.2325	%
Bat, L.; Oztekin, A.; Arici, E. 2018. Assessment in terms of human health some heavy metals concentrations determined in Dicentrarchus labrax (Linnaeus, 1758) and Sparus aurata (Linnaeus, 1758) marketed in Sinop (Turkey). Alinteri Journal of Agriculture Science. 33(1): 51-54.	Bat et al. 2018	European sea bass	Dicentrarchus labrax	fillet		2015	deep freeze before analysis	Black Sea	Turkey	marine	fish
Bat, L.; Oztekin, A.; Arici, E. 2018. Assessment in terms of human health some heavy metals concentrations determined in Dicentrarchus labrax (Linnaeus, 1758) and Sparus aurata (Linnaeus, 1758) marketed in Sinop (Turkey). Alinteri Journal of Agriculture Science. 33(1): 51-54.	Bat et al. 2018	Gilthead sea bream	Sparus aurata	fillet		2015	deep freeze before analysis	Black Sea	Turkey	marine	fish
Bayır, Abdulkadir, et al. "Fatty acid composition in some selected marine fish species living in Turkish waters." Journal of the Science of Food and Agriculture 86.1 (2006): 163-168.	Bayir et al 2006	Bluefish							Turkey	marine				38.35	% of total fatty acids
Bayır, Abdulkadir, et al. "Fatty acid composition in some selected marine fish species living in Turkish waters." Journal of the Science of Food and Agriculture 86.1 (2006): 163-168.	Bayir et al 2006	Mackerel							Turkey	marine				34.83	% of total fatty acids
Bayır, Abdulkadir, et al. "Fatty acid composition in some selected marine fish species living in Turkish waters." Journal of the Science of Food and Agriculture 86.1 (2006): 163-168.	Bayir et al 2006	Grey Mmullet							Turkey	marine				34.92	% of total fatty acids
Bayır, Abdulkadir, et al. "Fatty acid composition in some selected marine fish species living in Turkish waters." Journal of the Science of Food and Agriculture 86.1 (2006): 163-168.	Bayir et al 2006	Gilthead sea bream							Turkey	marine				29.58	% of total fatty acids
Bayır, Abdulkadir, et al. "Fatty acid composition in some selected marine fish species living in Turkish waters." Journal of the Science of Food and Agriculture 86.1 (2006): 163-168.	Bayir et al 2006	Atlantic bonito							Turkey	marine				32.12	% of total fatty acids
Bayır, Abdulkadir, et al. "Fatty acid composition in some selected marine fish species living in Turkish waters." Journal of the Science of Food and Agriculture 86.1 (2006): 163-168.	Bayir et al 2006	Two-banded bream							Turkey	marine				25.52	% of total fatty acids
Bayır, Abdulkadir, et al. "Fatty acid composition in some selected marine fish species living in Turkish waters." Journal of the Science of Food and Agriculture 86.1 (2006): 163-168.	Bayir et al 2006	Sea bass							Turkey	marine				36.06	% of total fatty acids
Bayır, Abdulkadir, et al. "Fatty acid composition in some selected marine fish species living in Turkish waters." Journal of the Science of Food and Agriculture 86.1 (2006): 163-168.	Bayir et al 2006	Salmon							Turkey	marine				28.4	% of total fatty acids
Bayır, Abdulkadir, et al. "Fatty acid composition in some selected marine fish species living in Turkish waters." Journal of the Science of Food and Agriculture 86.1 (2006): 163-168.	Bayir et al 2006	Anchovy							Turkey	marine				37.81	% of total fatty acids
Bayır, Abdulkadir, et al. "Fatty acid composition in some selected marine fish species living in Turkish waters." Journal of the Science of Food and Agriculture 86.1 (2006): 163-168.	Bayir et al 2006	Horse mackerel							Turkey	marine				34.55	% of total fatty acids
Bayır, Abdulkadir, et al. "Fatty acid composition in some selected marine fish species living in Turkish waters." Journal of the Science of Food and Agriculture 86.1 (2006): 163-168.	Bayir et al 2006	Garfish							Turkey	marine				28.89	% of total fatty acids
Bayır, Abdulkadir, et al. "Fatty acid composition in some selected marine fish species living in Turkish waters." Journal of the Science of Food and Agriculture 86.1 (2006): 163-168.	Bayir et al 2006	Annular sea bream							Turkey	marine				37.16	% of total fatty acids
Belinsky, D.l., H.v. Kuhnlein, F. Yeboah, A.F. Penn, and H.M. Chan. "Composition of Fish Consumed by the James Bay Cree." Journal of Food Composition and Analysis 9.2 (1996): 148-62.	Belinsky et al. 1996	Cisco	Coregonus artedii				flesh	Wemindji	Canada	freshwater		3.4	g/100g wet weight			14.1	g/100g fresh raw fish sample							123	kcal/100g wet wt.	72.6	g/100g fresh raw fish sample	0.89	g/100g fresh raw fish sample
Belinsky, D.l., H.v. Kuhnlein, F. Yeboah, A.F. Penn, and H.M. Chan. "Composition of Fish Consumed by the James Bay Cree." Journal of Food Composition and Analysis 9.2 (1996): 148-62.	Belinsky et al. 1996	Cisco	Coregonus artedii				eggs	Wemindji	Canada	freshwater		14.4	g/100g wet weight			4.5	g/100g fresh raw fish sample							234.7	kcal/100g wet wt.	58.9	g/100g fresh raw fish sample	0.38	g/100g fresh raw fish sample
Belinsky, D.l., H.v. Kuhnlein, F. Yeboah, A.F. Penn, and H.M. Chan. "Composition of Fish Consumed by the James Bay Cree." Journal of Food Composition and Analysis 9.2 (1996): 148-62.	Belinsky et al. 1996	Whitefish	Coregonus clupeaformis				eggs	Caniapiscau	Canada	freshwater		7	g/100g wet weight			11.9	g/100g fresh raw fish sample							173.5	kcal/100g wet wt.	64.7	g/100g fresh raw fish sample	0.74	g/100g fresh raw fish sample
Belinsky, D.l., H.v. Kuhnlein, F. Yeboah, A.F. Penn, and H.M. Chan. "Composition of Fish Consumed by the James Bay Cree." Journal of Food Composition and Analysis 9.2 (1996): 148-62.	Belinsky et al. 1996	Whitefish	Coregonus clupeaformis				flesh	Lac Temoin	Canada	freshwater		1.1	g/100g wet weight			15	g/100g fresh raw fish sample							88.5	kcal/100g wet wt.	78	g/100g fresh raw fish sample	0.9	g/100g fresh raw fish sample
Belinsky, D.l., H.v. Kuhnlein, F. Yeboah, A.F. Penn, and H.M. Chan. "Composition of Fish Consumed by the James Bay Cree." Journal of Food Composition and Analysis 9.2 (1996): 148-62.	Belinsky et al. 1996	Whitefish	Coregonus clupeaformis				eggs	Lac Temoin	Canada	freshwater		8.3	g/100g wet weight			10.9	g/100g fresh raw fish sample							184.8	kcal/100g wet wt.	63.5	g/100g fresh raw fish sample	0.68	g/100g fresh raw fish sample
Belinsky, D.l., H.v. Kuhnlein, F. Yeboah, A.F. Penn, and H.M. Chan. "Composition of Fish Consumed by the James Bay Cree." Journal of Food Composition and Analysis 9.2 (1996): 148-62.	Belinsky et al. 1996	Whitefish	Coregonus clupeaformis				flesh	Vermeulle	Canada	freshwater		0.8	g/100g wet weight			14	g/100g fresh raw fish sample							80.7	kcal/100g wet wt.	80	g/100g fresh raw fish sample	0.8	g/100g fresh raw fish sample
Belinsky, D.l., H.v. Kuhnlein, F. Yeboah, A.F. Penn, and H.M. Chan. "Composition of Fish Consumed by the James Bay Cree." Journal of Food Composition and Analysis 9.2 (1996): 148-62.	Belinsky et al. 1996	Whitefish	Coregonus clupeaformis				flesh	Caniapiscau	Canada	freshwater		0.7	g/100g wet weight			15	g/100g fresh raw fish sample							82.3	kcal/100g wet wt.	79	g/100g fresh raw fish sample	0.9	g/100g fresh raw fish sample
Belinsky, D.l., H.v. Kuhnlein, F. Yeboah, A.F. Penn, and H.M. Chan. "Composition of Fish Consumed by the James Bay Cree." Journal of Food Composition and Analysis 9.2 (1996): 148-62.	Belinsky et al. 1996	Whitefish	Coregonus clupeaformis				flesh	Wemindji	Canada	freshwater		1.7	g/100g wet weight			16.2	g/100g fresh raw fish sample							101.1	kcal/100g wet wt.	75.9	g/100g fresh raw fish sample	0.99	g/100g fresh raw fish sample
Belinsky, D.l., H.v. Kuhnlein, F. Yeboah, A.F. Penn, and H.M. Chan. "Composition of Fish Consumed by the James Bay Cree." Journal of Food Composition and Analysis 9.2 (1996): 148-62.	Belinsky et al. 1996	Pike	Exos lucius				flesh	Dollier	Canada	freshwater		0.4	g/100g wet weight			16	g/100g fresh raw fish sample							80.2	kcal/100g wet wt.	79	g/100g fresh raw fish sample	0.9	g/100g fresh raw fish sample
Belinsky, D.l., H.v. Kuhnlein, F. Yeboah, A.F. Penn, and H.M. Chan. "Composition of Fish Consumed by the James Bay Cree." Journal of Food Composition and Analysis 9.2 (1996): 148-62.	Belinsky et al. 1996	Pike	Exos lucius				flesh	Vermeulle	Canada	freshwater		0.4	g/100g wet weight			17	g/100g fresh raw fish sample							82.3	kcal/100g wet wt.	79	g/100g fresh raw fish sample	0.9	g/100g fresh raw fish sample
Belinsky, D.l., H.v. Kuhnlein, F. Yeboah, A.F. Penn, and H.M. Chan. "Composition of Fish Consumed by the James Bay Cree." Journal of Food Composition and Analysis 9.2 (1996): 148-62.	Belinsky et al. 1996	Pike	Exos lucius				liver	Vermeulle	Canada	freshwater		7.1	g/100g wet weight			7.7	g/100g fresh raw fish sample							132.9	kcal/100g wet wt.	74.9	g/100g fresh raw fish sample	0.69	g/100g fresh raw fish sample
Belinsky, D.l., H.v. Kuhnlein, F. Yeboah, A.F. Penn, and H.M. Chan. "Composition of Fish Consumed by the James Bay Cree." Journal of Food Composition and Analysis 9.2 (1996): 148-62.	Belinsky et al. 1996	Pike	Exos lucius				liver	Dollier	Canada	freshwater		4.4	g/100g wet weight			2.4	g/100g fresh raw fish sample							113.1	kcal/100g wet wt.	77	g/100g fresh raw fish sample	0.22	g/100g fresh raw fish sample
Belinsky, D.l., H.v. Kuhnlein, F. Yeboah, A.F. Penn, and H.M. Chan. "Composition of Fish Consumed by the James Bay Cree." Journal of Food Composition and Analysis 9.2 (1996): 148-62.	Belinsky et al. 1996	Brook Trout	Salvelinus fontinalis				flesh	Lac Serigny	Canada	freshwater		0.92	g/100g wet weight			17.3	g/100g fresh raw fish sample							89	kcal/100g wet wt.	77.7	g/100g fresh raw fish sample	1.2	g/100g fresh raw fish sample
Belinsky, D.l., H.v. Kuhnlein, F. Yeboah, A.F. Penn, and H.M. Chan. "Composition of Fish Consumed by the James Bay Cree." Journal of Food Composition and Analysis 9.2 (1996): 148-62.	Belinsky et al. 1996	Brook Trout	Salvelinus fontinalis				flesh	Wemindji	Canada	freshwater		1.6	g/100g wet weight			16.4	g/100g fresh raw fish sample							99.6	kcal/100g wet wt.	76	g/100g fresh raw fish sample	1.1	g/100g fresh raw fish sample
Belinsky, D.l., H.v. Kuhnlein, F. Yeboah, A.F. Penn, and H.M. Chan. "Composition of Fish Consumed by the James Bay Cree." Journal of Food Composition and Analysis 9.2 (1996): 148-62.	Belinsky et al. 1996	Lake Trout	Salvelinus namaycush				flesh	Lac Temoin	Canada	freshwater		0.4	g/100g wet weight			15	g/100g fresh raw fish sample							74.5	kcal/100g wet wt.	80	g/100g fresh raw fish sample	1	g/100g fresh raw fish sample
Belinsky, D.l., H.v. Kuhnlein, F. Yeboah, A.F. Penn, and H.M. Chan. "Composition of Fish Consumed by the James Bay Cree." Journal of Food Composition and Analysis 9.2 (1996): 148-62.	Belinsky et al. 1996	Lake Trout	Salvelinus namaycush				liver	Caniapiscau	Canada	freshwater		2.2	g/100g wet weight			9.7	g/100g fresh raw fish sample							95.5	kcal/100g wet wt.	78.1	g/100g fresh raw fish sample	0.82	g/100g fresh raw fish sample
Belinsky, D.l., H.v. Kuhnlein, F. Yeboah, A.F. Penn, and H.M. Chan. "Composition of Fish Consumed by the James Bay Cree." Journal of Food Composition and Analysis 9.2 (1996): 148-62.	Belinsky et al. 1996	Lake Trout	Salvelinus namaycush				flesh	Caniapiscau	Canada	freshwater		2	g/100g wet weight			10	g/100g fresh raw fish sample							92.4	kcal/100g wet wt.	79	g/100g fresh raw fish sample	0.4	g/100g fresh raw fish sample
Belinsky, D.l., H.v. Kuhnlein, F. Yeboah, A.F. Penn, and H.M. Chan. "Composition of Fish Consumed by the James Bay Cree." Journal of Food Composition and Analysis 9.2 (1996): 148-62.	Belinsky et al. 1996	Lake Trout	Salvelinus namaycush				eggs	Caniapiscau	Canada	freshwater		2.6	g/100g wet weight			19.6	g/100g fresh raw fish sample							138.5	kcal/100g wet wt.	67.6	g/100g fresh raw fish sample	1	g/100g fresh raw fish sample
Benguendouz, A.; Bouderoua, K.; Bouterfa, A.; Belabes, M.; Bekada, A.; Sioriki, E.; Zabetakis, I. 2017. Fatty acid profile and assessment of heavy metals content of Sardina pilchardus captured in the Algerian coast. Iranian Journal of Fisheries Sciences. 16(3): 1021-1029.	Benguendouz et al. 2017	Sardines	Sardina pilchardus	fillet	22g-34g		Gutted, head, viscera and backbone removed, flesh was chopped	Beni Saf	Algeria	marine	fish	10.07±0.74	g/100g
Benguendouz, A.; Bouderoua, K.; Bouterfa, A.; Belabes, M.; Bekada, A.; Sioriki, E.; Zabetakis, I. 2017. Fatty acid profile and assessment of heavy metals content of Sardina pilchardus captured in the Algerian coast. Iranian Journal of Fisheries Sciences. 16(3): 1021-1029.	Benguendouz et al. 2017	Sardines	Sardina pilchardus	fillet	22g-34g		Gutted, head, viscera and backbone removed, flesh was chopped	Mostaganem	Algeria	marine	fish	8.69±0.32	g/100g
Benguendouz, A.; Bouderoua, K.; Bouterfa, A.; Belabes, M.; Bekada, A.; Sioriki, E.; Zabetakis, I. 2017. Fatty acid profile and assessment of heavy metals content of Sardina pilchardus captured in the Algerian coast. Iranian Journal of Fisheries Sciences. 16(3): 1021-1029.	Benguendouz et al. 2017	Sardines	Sardina pilchardus	fillet	22g-34g		Gutted, head, viscera and backbone removed, flesh was chopped	Ghazaouet	Algeria	marine	fish	9.17±0.93	g/100g
Benguendouz, A.; Bouderoua, K.; Bouterfa, A.; Belabes, M.; Bekada, A.; Sioriki, E.; Zabetakis, I. 2017. Fatty acid profile and assessment of heavy metals content of Sardina pilchardus captured in the Algerian coast. Iranian Journal of Fisheries Sciences. 16(3): 1021-1029.	Benguendouz et al. 2017	Sardines	Sardina pilchardus	fillet	22g-34g		Gutted, head, viscera and backbone removed, flesh was chopped	Jijel	Algeria	marine	fish	7.80±0.84	g/100g
Benguendouz, A.; Bouderoua, K.; Bouterfa, A.; Belabes, M.; Bekada, A.; Sioriki, E.; Zabetakis, I. 2017. Fatty acid profile and assessment of heavy metals content of Sardina pilchardus captured in the Algerian coast. Iranian Journal of Fisheries Sciences. 16(3): 1021-1029.	Benguendouz et al. 2017	Sardines	Sardina pilchardus	fillet	22g-34g	2014-02-01	Gutted, head, viscera and backbone removed, flesh was chopped	Algiers	Algeria	marine	fish	7.18±0.50	g/100g
Biandolino, F.; Parlapiano, I.; Denti, G.; Fanelli, G.; Prato, E. . Can Different Body Tissues of Two Sea Cucumbers Supply a Fair Amount of Omega 3 for Health Benefit?. Journal of Aquatic Food Product Technology.	Biandolino et al. 2019	Sea cucumbers	Holothuria polii	Internal tunic	14.7±4.8cm, 104.2±29.7g	2017-04-01	cleaned, internal organs separated and collected	Taranto	Italy	marine	echinoderm	2.04±0.0	g/100g dry weight
Biandolino, F.; Parlapiano, I.; Denti, G.; Fanelli, G.; Prato, E. . Can Different Body Tissues of Two Sea Cucumbers Supply a Fair Amount of Omega 3 for Health Benefit?. Journal of Aquatic Food Product Technology.	Biandolino et al. 2019	Sea cucumbers	Holothuria polii	Longitunal muscle	14.7±4.8cm, 104.2±29.7g	2017-04-01	cleaned, internal organs separated and collected	Taranto	Italy	marine	echinoderm	5.11±0.8	g/100g dry weight
Biandolino, F.; Parlapiano, I.; Denti, G.; Fanelli, G.; Prato, E. . Can Different Body Tissues of Two Sea Cucumbers Supply a Fair Amount of Omega 3 for Health Benefit?. Journal of Aquatic Food Product Technology.	Biandolino et al. 2019	Sea cucumbers	Holothuria polii	Gonad	14.7±4.8cm, 104.2±29.7g	2017-04-01	cleaned, internal organs separated and collected	Taranto	Italy	marine	echinoderm	19.57±4.5	g/100g dry weight
Biandolino, F.; Parlapiano, I.; Denti, G.; Fanelli, G.; Prato, E. . Can Different Body Tissues of Two Sea Cucumbers Supply a Fair Amount of Omega 3 for Health Benefit?. Journal of Aquatic Food Product Technology.	Biandolino et al. 2019	Sea cucumbers	Holothuria polii	Respiratory tree	14.7±4.8cm, 104.2±29.7g	2017-04-01	cleaned, internal organs separated and collected	Taranto	Italy	marine	echinoderm	19.63±1.3	g/100g dry weight
Biandolino, F.; Parlapiano, I.; Denti, G.; Fanelli, G.; Prato, E. . Can Different Body Tissues of Two Sea Cucumbers Supply a Fair Amount of Omega 3 for Health Benefit?. Journal of Aquatic Food Product Technology.	Biandolino et al. 2019	Sea cucumbers	Holothuria polii	Alimentary canal	14.7±4.8cm, 104.2±29.7g	2017-04-01	cleaned, internal organs separated and collected	Taranto	Italy	marine	echinoderm	4.45±0.4	g/100g dry weight
Biandolino, F.; Parlapiano, I.; Denti, G.; Fanelli, G.; Prato, E. . Can Different Body Tissues of Two Sea Cucumbers Supply a Fair Amount of Omega 3 for Health Benefit?. Journal of Aquatic Food Product Technology.	Biandolino et al. 2019	Sea cucumbers	Holothuria polii	Body wall	14.7±4.8cm, 104.2±29.7g	2017-04-01	cleaned, internal organs separated and collected	Taranto	Italy	marine	echinoderm	0.95±.01	g/100g dry weight
Biandolino, F.; Parlapiano, I.; Denti, G.; Fanelli, G.; Prato, E. . Can Different Body Tissues of Two Sea Cucumbers Supply a Fair Amount of Omega 3 for Health Benefit?. Journal of Aquatic Food Product Technology.	Biandolino et al. 2019	Sea cucumbers	Holothuria tubulosa	Alimentary canal	13.8±3.5cm, 114.7±26.3g	2017-04-01	cleaned, internal organs separated and collected	Taranto	Italy	marine	echinoderm	5.33±0.2	g/100g dry weight
Biandolino, F.; Parlapiano, I.; Denti, G.; Fanelli, G.; Prato, E. . Can Different Body Tissues of Two Sea Cucumbers Supply a Fair Amount of Omega 3 for Health Benefit?. Journal of Aquatic Food Product Technology.	Biandolino et al. 2019	Sea cucumbers	Holothuria tubulosa	Internal tunic	13.8±3.5cm, 114.7±26.3g	2017-04-01	cleaned, internal organs separated and collected	Taranto	Italy	marine	echinoderm	1.38±0.2	g/100g dry weight
Biandolino, F.; Parlapiano, I.; Denti, G.; Fanelli, G.; Prato, E. . Can Different Body Tissues of Two Sea Cucumbers Supply a Fair Amount of Omega 3 for Health Benefit?. Journal of Aquatic Food Product Technology.	Biandolino et al. 2019	Sea cucumbers	Holothuria tubulosa	Body wall	13.8±3.5cm, 114.7±26.3g	2017-04-01	cleaned, internal organs separated and collected	Taranto	Italy	marine	echinoderm	0.59±0.0	g/100g dry weight
Biandolino, F.; Parlapiano, I.; Denti, G.; Fanelli, G.; Prato, E. . Can Different Body Tissues of Two Sea Cucumbers Supply a Fair Amount of Omega 3 for Health Benefit?. Journal of Aquatic Food Product Technology.	Biandolino et al. 2019	Sea cucumbers	Holothuria tubulosa	Respiratory tree	13.8±3.5cm, 114.7±26.3g	2017-04-01	cleaned, internal organs separated and collected	Taranto	Italy	marine	echinoderm	25.35±2.8	g/100g dry weight
Biandolino, F.; Parlapiano, I.; Denti, G.; Fanelli, G.; Prato, E. . Can Different Body Tissues of Two Sea Cucumbers Supply a Fair Amount of Omega 3 for Health Benefit?. Journal of Aquatic Food Product Technology.	Biandolino et al. 2019	Sea cucumbers	Holothuria tubulosa	Longitunal muscle	13.8±3.5cm, 114.7±26.3g	2017-04-01	cleaned, internal organs separated and collected	Taranto	Italy	marine	echinoderm	3.06±0.2	g/100g dry weight
Biandolino, F.; Parlapiano, I.; Denti, G.; Fanelli, G.; Prato, E. . Can Different Body Tissues of Two Sea Cucumbers Supply a Fair Amount of Omega 3 for Health Benefit?. Journal of Aquatic Food Product Technology.	Biandolino et al. 2019	Sea cucumbers	Holothuria tubulosa	Gonad	13.8±3.5cm, 114.7±26.3g	2017-04-01	cleaned, internal organs separated and collected	Taranto	Italy	marine	echinoderm	16.00±1.9	g/100g dry weight
Bilgin, S.; Izci, L.; Gunlu, A.; Diken, G.; Genc, I. Y. 2016. Effects of gutting process on the shelf life of cultured meagre (Argyrosomus regius ASSO, 1801) stored at 4 +/- 1 degrees C. Food Science and Technology. 36(2): 344-350.	Bilgin et al. 2016	Meagre	Argyrosomus regius	whole fish	674.3±68.35g, 42.17±1.41cm		Stored at 4±1°C	Izmir	Western Turkey	marine	fish	2.58±0.12	%			16.95±0.84	%									77.26±1.01	%	1.38±0.12	%
Bogard, Jessica R., Shakuntala H. Thilsted, Geoffrey C. Marks, Md. Abdul Wahab, Mostafa A.r. Hossain, Jette Jakobsen, and James Stangoulis. "Nutrient Composition of Important Fish Species in Bangladesh and Potential Contribution to Recommended Nutrient Intakes." Journal of Food Composition and Analysis 42 (2015): 120-33	Bogard et al. (b) 2015	Kajuili, Bashpata	Ailia coila						Bangladesh	freshwater	small indigenous fish	12.6	g/100g edible portion			17.1	g/100 g raw edible parts							751	kJ/100 g raw edible parts	70	g/100g raw edible parts	0.7	g/100g raw edible parts																			4.1	µg/100 g raw edible parts
Bogard, Jessica R., Shakuntala H. Thilsted, Geoffrey C. Marks, Md. Abdul Wahab, Mostafa A.r. Hossain, Jette Jakobsen, and James Stangoulis. "Nutrient Composition of Important Fish Species in Bangladesh and Potential Contribution to Recommended Nutrient Intakes." Journal of Food Composition and Analysis 42 (2015): 120-33	Bogard et al. (b) 2015	Mola	Amblypharyngodon mola						Bangladesh	freshwater	small indigenous fish	4.5	g/100g edible portion			17.3	g/100 g raw edible parts							445	kJ/100 g raw edible parts	75.6	g/100g raw edible parts	3.5	g/100g raw edible parts																			7.98	µg/100 g raw edible parts
Bogard, Jessica R., Shakuntala H. Thilsted, Geoffrey C. Marks, Md. Abdul Wahab, Mostafa A.r. Hossain, Jette Jakobsen, and James Stangoulis. "Nutrient Composition of Important Fish Species in Bangladesh and Potential Contribution to Recommended Nutrient Intakes." Journal of Food Composition and Analysis 42 (2015): 120-33	Bogard et al. (b) 2015	Mola	Amblypharyngodon mola						Bangladesh	freshwater farmed	small indigenous fish	4.6	g/100g edible portion			14.7	g/100 g raw edible parts							412	kJ/100 g raw edible parts	77.3	g/100g raw edible parts	4	g/100g raw edible parts																			5.9	µg/100 g raw edible parts
Bogard, Jessica R., Shakuntala H. Thilsted, Geoffrey C. Marks, Md. Abdul Wahab, Mostafa A.r. Hossain, Jette Jakobsen, and James Stangoulis. "Nutrient Composition of Important Fish Species in Bangladesh and Potential Contribution to Recommended Nutrient Intakes." Journal of Food Composition and Analysis 42 (2015): 120-33	Bogard et al. (b) 2015	Koi	Anabas testudineus						Bangladesh	freshwater	small indigenous fish	12.8	g/100g edible portion			15.5	g/100 g raw edible parts							737	kJ/100 g raw edible parts	70.5	g/100g raw edible parts	1	g/100g raw edible parts																			2.38	µg/100 g raw edible parts
Bogard, Jessica R., Shakuntala H. Thilsted, Geoffrey C. Marks, Md. Abdul Wahab, Mostafa A.r. Hossain, Jette Jakobsen, and James Stangoulis. "Nutrient Composition of Important Fish Species in Bangladesh and Potential Contribution to Recommended Nutrient Intakes." Journal of Food Composition and Analysis 42 (2015): 120-33	Bogard et al. (b) 2015	Thai Sharpunti	Barbonemus gonionotus						Bangladesh	freshwater farmed	introduced	4.4	g/100g edible portion			18.4	g/100 g raw edible parts							466	kJ/100 g raw edible parts	76.2	g/100g raw edible parts	1.6	g/100g raw edible parts																			2.2	µg/100 g raw edible parts
Bogard, Jessica R., Shakuntala H. Thilsted, Geoffrey C. Marks, Md. Abdul Wahab, Mostafa A.r. Hossain, Jette Jakobsen, and James Stangoulis. "Nutrient Composition of Important Fish Species in Bangladesh and Potential Contribution to Recommended Nutrient Intakes." Journal of Food Composition and Analysis 42 (2015): 120-33	Bogard et al. (b) 2015	Rani, Bou	Botia dario						Bangladesh	freshwater	small indigenous fish	10.6	g/100g edible portion			14.9	g/100 g raw edible parts							654	kJ/100 g raw edible parts	70.8	g/100g raw edible parts	3.2	g/100g raw edible parts																			6.4	µg/100 g raw edible parts
Bogard, Jessica R., Shakuntala H. Thilsted, Geoffrey C. Marks, Md. Abdul Wahab, Mostafa A.r. Hossain, Jette Jakobsen, and James Stangoulis. "Nutrient Composition of Important Fish Species in Bangladesh and Potential Contribution to Recommended Nutrient Intakes." Journal of Food Composition and Analysis 42 (2015): 120-33	Bogard et al. (b) 2015	Catla	Catla catla						Bangladesh	freshwater farmed	indigenous carp	0.7	g/100g edible portion			14.9	g/100 g raw edible parts							267	kJ/100 g raw edible parts	84.1	g/100g raw edible parts	1	g/100g raw edible parts																			1.3	µg/100 g raw edible parts
Bogard, Jessica R., Shakuntala H. Thilsted, Geoffrey C. Marks, Md. Abdul Wahab, Mostafa A.r. Hossain, Jette Jakobsen, and James Stangoulis. "Nutrient Composition of Important Fish Species in Bangladesh and Potential Contribution to Recommended Nutrient Intakes." Journal of Food Composition and Analysis 42 (2015): 120-33	Bogard et al. (b) 2015	Gojar	Chana marulius						Bangladesh	freshwater	large fish	0.3	g/100g edible portion			17.1	g/100 g raw edible parts							286	kJ/100 g raw edible parts	82.6	g/100g raw edible parts	1	g/100g raw edible parts																			0.55	µg/100 g raw edible parts
Bogard, Jessica R., Shakuntala H. Thilsted, Geoffrey C. Marks, Md. Abdul Wahab, Mostafa A.r. Hossain, Jette Jakobsen, and James Stangoulis. "Nutrient Composition of Important Fish Species in Bangladesh and Potential Contribution to Recommended Nutrient Intakes." Journal of Food Composition and Analysis 42 (2015): 120-33	Bogard et al. (b) 2015	Taki	Channa punctatus						Bangladesh	freshwater	small indigenous fish	0.6	g/100g edible portion			18.3	g/100 g raw edible parts							306	kJ/100 g raw edible parts	80.7	g/100g raw edible parts	2.1	g/100g raw edible parts																			1.6	µg/100 g raw edible parts
Bogard, Jessica R., Shakuntala H. Thilsted, Geoffrey C. Marks, Md. Abdul Wahab, Mostafa A.r. Hossain, Jette Jakobsen, and James Stangoulis. "Nutrient Composition of Important Fish Species in Bangladesh and Potential Contribution to Recommended Nutrient Intakes." Journal of Food Composition and Analysis 42 (2015): 120-33	Bogard et al. (b) 2015	Shol	Channa striatus						Bangladesh	freshwater	large fish	0.3	g/100g edible portion			18.7	g/100 g raw edible parts							310	kJ/100 g raw edible parts	81	g/100g raw edible parts	1.2	g/100g raw edible parts																			1.2	µg/100 g raw edible parts
Bogard, Jessica R., Shakuntala H. Thilsted, Geoffrey C. Marks, Md. Abdul Wahab, Mostafa A.r. Hossain, Jette Jakobsen, and James Stangoulis. "Nutrient Composition of Important Fish Species in Bangladesh and Potential Contribution to Recommended Nutrient Intakes." Journal of Food Composition and Analysis 42 (2015): 120-33	Bogard et al. (b) 2015	Chela	Chela cachius						Bangladesh	freshwater	small indigenous fish	2.4	g/100g edible portion			15.2	g/100 g raw edible parts							349	kJ/100 g raw edible parts	79.4	g/100g raw edible parts	2.9	g/100g raw edible parts																			5.64	µg/100 g raw edible parts
Bogard, Jessica R., Shakuntala H. Thilsted, Geoffrey C. Marks, Md. Abdul Wahab, Mostafa A.r. Hossain, Jette Jakobsen, and James Stangoulis. "Nutrient Composition of Important Fish Species in Bangladesh and Potential Contribution to Recommended Nutrient Intakes." Journal of Food Composition and Analysis 42 (2015): 120-33	Bogard et al. (b) 2015	Mrigal	Cirrhinus mrigala						Bangladesh	freshwater farmed	indigenous carp	1.1	g/100g edible portion			18.9	g/100 g raw edible parts							363	kJ/100 g raw edible parts	78.9	g/100g raw edible parts	1.1	g/100g raw edible parts																			5.57	µg/100 g raw edible parts
Bogard, Jessica R., Shakuntala H. Thilsted, Geoffrey C. Marks, Md. Abdul Wahab, Mostafa A.r. Hossain, Jette Jakobsen, and James Stangoulis. "Nutrient Composition of Important Fish Species in Bangladesh and Potential Contribution to Recommended Nutrient Intakes." Journal of Food Composition and Analysis 42 (2015): 120-33	Bogard et al. (b) 2015	Magur	Clarias batrachus						Bangladesh	freshwater	small indigenous fish	1.3	g/100g edible portion			16.5	g/100 g raw edible parts							326	kJ/100 g raw edible parts	81.3	g/100g raw edible parts	1.1	g/100g raw edible parts																			4.83	µg/100 g raw edible parts
Bogard, Jessica R., Shakuntala H. Thilsted, Geoffrey C. Marks, Md. Abdul Wahab, Mostafa A.r. Hossain, Jette Jakobsen, and James Stangoulis. "Nutrient Composition of Important Fish Species in Bangladesh and Potential Contribution to Recommended Nutrient Intakes." Journal of Food Composition and Analysis 42 (2015): 120-33	Bogard et al. (b) 2015	Boro Kholisha	Colisa fasciatus						Bangladesh	freshwater	small indigenous fish	2.5	g/100g edible portion			15.2	g/100 g raw edible parts							354	kJ/100 g raw edible parts	77	g/100g raw edible parts	5.2	g/100g raw edible parts																			5.55	µg/100 g raw edible parts
Bogard, Jessica R., Shakuntala H. Thilsted, Geoffrey C. Marks, Md. Abdul Wahab, Mostafa A.r. Hossain, Jette Jakobsen, and James Stangoulis. "Nutrient Composition of Important Fish Species in Bangladesh and Potential Contribution to Recommended Nutrient Intakes." Journal of Food Composition and Analysis 42 (2015): 120-33	Bogard et al. (b) 2015	Kachki	Corica soborna						Bangladesh	freshwater	small indigenous fish	1.9	g/100g edible portion			11.9	g/100 g raw edible parts							267	kJ/100 g raw edible parts	85.4	g/100g raw edible parts	1.7	g/100g raw edible parts																			3.55	µg/100 g raw edible parts
Bogard, Jessica R., Shakuntala H. Thilsted, Geoffrey C. Marks, Md. Abdul Wahab, Mostafa A.r. Hossain, Jette Jakobsen, and James Stangoulis. "Nutrient Composition of Important Fish Species in Bangladesh and Potential Contribution to Recommended Nutrient Intakes." Journal of Food Composition and Analysis 42 (2015): 120-33	Bogard et al. (b) 2015	Grass carp	Ctenopharyngodon idella						Bangladesh	freshwater farmed	introduced	1.1	g/100g edible portion			15.2	g/100 g raw edible parts							341	kJ/100 g raw edible parts	80.2	g/100g raw edible parts	1.1	g/100g raw edible parts
Bogard, Jessica R., Shakuntala H. Thilsted, Geoffrey C. Marks, Md. Abdul Wahab, Mostafa A.r. Hossain, Jette Jakobsen, and James Stangoulis. "Nutrient Composition of Important Fish Species in Bangladesh and Potential Contribution to Recommended Nutrient Intakes." Journal of Food Composition and Analysis 42 (2015): 120-33	Bogard et al. (b) 2015	Common carp	Cyprinus carpio						Bangladesh	freshwater farmed	introduced	2.9	g/100g edible portion			16.4	g/100 g raw edible parts							381	kJ/100 g raw edible parts	80	g/100g raw edible parts	1	g/100g raw edible parts
Bogard, Jessica R., Shakuntala H. Thilsted, Geoffrey C. Marks, Md. Abdul Wahab, Mostafa A.r. Hossain, Jette Jakobsen, and James Stangoulis. "Nutrient Composition of Important Fish Species in Bangladesh and Potential Contribution to Recommended Nutrient Intakes." Journal of Food Composition and Analysis 42 (2015): 120-33	Bogard et al. (b) 2015	Kuli, Bhut Bailla	Eleotris fusca						Bangladesh	freshwater	small indigenous fish	1.2	g/100g edible portion			16.9	g/100 g raw edible parts							330	kJ/100 g raw edible parts	78.9	g/100g raw edible parts	3.1	g/100g raw edible parts																			1.4	µg/100 g raw edible parts
Bogard, Jessica R., Shakuntala H. Thilsted, Geoffrey C. Marks, Md. Abdul Wahab, Mostafa A.r. Hossain, Jette Jakobsen, and James Stangoulis. "Nutrient Composition of Important Fish Species in Bangladesh and Potential Contribution to Recommended Nutrient Intakes." Journal of Food Composition and Analysis 42 (2015): 120-33	Bogard et al. (b) 2015	Tailla	Eleutheronema tetradactylum						Bangladesh	marine		2.2	g/100g edible portion			20.6	g/100 g raw edible parts							425	kJ/100 g raw edible parts	76.5	g/100g raw edible parts	1.1	g/100g raw edible parts																			0.85	µg/100 g raw edible parts
Bogard, Jessica R., Shakuntala H. Thilsted, Geoffrey C. Marks, Md. Abdul Wahab, Mostafa A.r. Hossain, Jette Jakobsen, and James Stangoulis. "Nutrient Composition of Important Fish Species in Bangladesh and Potential Contribution to Recommended Nutrient Intakes." Journal of Food Composition and Analysis 42 (2015): 120-33	Bogard et al. (b) 2015	Darkina	Esomus danricus						Bangladesh	freshwater	small indigenous fish	3.2	g/100g edible portion			15.5	g/100 g raw edible parts							384	kJ/100 g raw edible parts	77.1	g/100g raw edible parts	4.2	g/100g raw edible parts																			12.5	µg/100 g raw edible parts
Bogard, Jessica R., Shakuntala H. Thilsted, Geoffrey C. Marks, Md. Abdul Wahab, Mostafa A.r. Hossain, Jette Jakobsen, and James Stangoulis. "Nutrient Composition of Important Fish Species in Bangladesh and Potential Contribution to Recommended Nutrient Intakes." Journal of Food Composition and Analysis 42 (2015): 120-33	Bogard et al. (b) 2015	Bele, Bailla	Glossogobius giuris						Bangladesh	freshwater	small indigenous fish	0.4	g/100g edible portion			16.6	g/100 g raw edible parts							292	kJ/100 g raw edible parts	80.3	g/100g raw edible parts	3.1	g/100g raw edible parts																			1.6	µg/100 g raw edible parts
Bogard, Jessica R., Shakuntala H. Thilsted, Geoffrey C. Marks, Md. Abdul Wahab, Mostafa A.r. Hossain, Jette Jakobsen, and James Stangoulis. "Nutrient Composition of Important Fish Species in Bangladesh and Potential Contribution to Recommended Nutrient Intakes." Journal of Food Composition and Analysis 42 (2015): 120-33	Bogard et al. (b) 2015	Chapila	Gudusia chapra						Bangladesh	freshwater	small indigenous fish	3.8	g/100g edible portion			15.5	g/100 g raw edible parts							385	kJ/100 g raw edible parts	78.4	g/100g raw edible parts	3.4	g/100g raw edible parts																			6.99	µg/100 g raw edible parts
Bogard, Jessica R., Shakuntala H. Thilsted, Geoffrey C. Marks, Md. Abdul Wahab, Mostafa A.r. Hossain, Jette Jakobsen, and James Stangoulis. "Nutrient Composition of Important Fish Species in Bangladesh and Potential Contribution to Recommended Nutrient Intakes." Journal of Food Composition and Analysis 42 (2015): 120-33	Bogard et al. (b) 2015	Shing	Heteropneustes fossilis						Bangladesh	freshwater	small indigenous fish	1.9	g/100g edible portion			19.1	g/100 g raw edible parts							374	kJ/100 g raw edible parts	79.2	g/100g raw edible parts	1	g/100g raw edible parts																			12.8	µg/100 g raw edible parts
Bogard, Jessica R., Shakuntala H. Thilsted, Geoffrey C. Marks, Md. Abdul Wahab, Mostafa A.r. Hossain, Jette Jakobsen, and James Stangoulis. "Nutrient Composition of Important Fish Species in Bangladesh and Potential Contribution to Recommended Nutrient Intakes." Journal of Food Composition and Analysis 42 (2015): 120-33	Bogard et al. (b) 2015	Silver carp	Hypophthalmichthys molitrix						Bangladesh	freshwater farmed	introduced	4.1	g/100g edible portion			17.2	g/100 g raw edible parts							435	kJ/100 g raw edible parts	77.8	g/100g raw edible parts	1.5	g/100g raw edible parts																			0.55	µg/100 g raw edible parts
Bogard, Jessica R., Shakuntala H. Thilsted, Geoffrey C. Marks, Md. Abdul Wahab, Mostafa A.r. Hossain, Jette Jakobsen, and James Stangoulis. "Nutrient Composition of Important Fish Species in Bangladesh and Potential Contribution to Recommended Nutrient Intakes." Journal of Food Composition and Analysis 42 (2015): 120-33	Bogard et al. (b) 2015	Ekthute	Hyporhamphus limbatus						Bangladesh	freshwater	small indigenous fish	1.7	g/100g edible portion			17.9	g/100 g raw edible parts							360	kJ/100 g raw edible parts	76.7	g/100g raw edible parts	4.1	g/100g raw edible parts																			3	µg/100 g raw edible parts
Bogard, Jessica R., Shakuntala H. Thilsted, Geoffrey C. Marks, Md. Abdul Wahab, Mostafa A.r. Hossain, Jette Jakobsen, and James Stangoulis. "Nutrient Composition of Important Fish Species in Bangladesh and Potential Contribution to Recommended Nutrient Intakes." Journal of Food Composition and Analysis 42 (2015): 120-33	Bogard et al. (b) 2015	Lal Poa	Johnius argentatus						Bangladesh	marine		2.4	g/100g edible portion			18.1	g/100 g raw edible parts							381	kJ/100 g raw edible parts	75.2	g/100g raw edible parts	5.3	g/100g raw edible parts																			2	µg/100 g raw edible parts
Bogard, Jessica R., Shakuntala H. Thilsted, Geoffrey C. Marks, Md. Abdul Wahab, Mostafa A.r. Hossain, Jette Jakobsen, and James Stangoulis. "Nutrient Composition of Important Fish Species in Bangladesh and Potential Contribution to Recommended Nutrient Intakes." Journal of Food Composition and Analysis 42 (2015): 120-33	Bogard et al. (b) 2015	Rui	Labeo rohita						Bangladesh	freshwater farmed	indigenous carp	3	g/100g edible portion			18.2	g/100 g raw edible parts							422	kJ/100 g raw edible parts	77.7	g/100g raw edible parts	1	g/100g raw edible parts																			5.05	µg/100 g raw edible parts
Bogard, Jessica R., Shakuntala H. Thilsted, Geoffrey C. Marks, Md. Abdul Wahab, Mostafa A.r. Hossain, Jette Jakobsen, and James Stangoulis. "Nutrient Composition of Important Fish Species in Bangladesh and Potential Contribution to Recommended Nutrient Intakes." Journal of Food Composition and Analysis 42 (2015): 120-33	Bogard et al. (b) 2015	Gutum	Lepidocephalichthys guntea						Bangladesh	freshwater	small indigenous fish	3.9	g/100g edible portion			17.2	g/100 g raw edible parts							431	kJ/100 g raw edible parts	76.7	g/100g raw edible parts	2.6	g/100g raw edible parts																			8.75	µg/100 g raw edible parts
Bogard, Jessica R., Shakuntala H. Thilsted, Geoffrey C. Marks, Md. Abdul Wahab, Mostafa A.r. Hossain, Jette Jakobsen, and James Stangoulis. "Nutrient Composition of Important Fish Species in Bangladesh and Potential Contribution to Recommended Nutrient Intakes." Journal of Food Composition and Analysis 42 (2015): 120-33	Bogard et al. (b) 2015	Parse	Liza parsia						Bangladesh	marine		14.3	g/100g edible portion			16.1	g/100 g raw edible parts							813	kJ/100 g raw edible parts	67.8	g/100g raw edible parts	1.2	g/100g raw edible parts
Bogard, Jessica R., Shakuntala H. Thilsted, Geoffrey C. Marks, Md. Abdul Wahab, Mostafa A.r. Hossain, Jette Jakobsen, and James Stangoulis. "Nutrient Composition of Important Fish Species in Bangladesh and Potential Contribution to Recommended Nutrient Intakes." Journal of Food Composition and Analysis 42 (2015): 120-33	Bogard et al. (b) 2015	Najari Icha	Macrobrachium malcolmsonii						Bangladesh	freshwater	shrimp/prawn/squid	2.2	g/100g edible portion			15.7	g/100 g raw edible parts							364	kJ/100 g raw edible parts	77.9	g/100g raw edible parts	3.3	g/100g raw edible parts
Bogard, Jessica R., Shakuntala H. Thilsted, Geoffrey C. Marks, Md. Abdul Wahab, Mostafa A.r. Hossain, Jette Jakobsen, and James Stangoulis. "Nutrient Composition of Important Fish Species in Bangladesh and Potential Contribution to Recommended Nutrient Intakes." Journal of Food Composition and Analysis 42 (2015): 120-33	Bogard et al. (b) 2015	Tara Baim	Macroganthus aculeatus						Bangladesh	freshwater	small indigenous fish	2.6	g/100g edible portion			17.2	g/100 g raw edible parts							387	kJ/100 g raw edible parts	79.4	g/100g raw edible parts	2.3	g/100g raw edible parts																			5.2	µg/100 g raw edible parts
Bogard, Jessica R., Shakuntala H. Thilsted, Geoffrey C. Marks, Md. Abdul Wahab, Mostafa A.r. Hossain, Jette Jakobsen, and James Stangoulis. "Nutrient Composition of Important Fish Species in Bangladesh and Potential Contribution to Recommended Nutrient Intakes." Journal of Food Composition and Analysis 42 (2015): 120-33	Bogard et al. (b) 2015	Baim	Mastacembelus armatus						Bangladesh	freshwater	small indigenous fish	1.7	g/100g edible portion			17.9	g/100 g raw edible parts							381	kJ/100 g raw edible parts	78.6	g/100g raw edible parts	1	g/100g raw edible parts																			1.72	µg/100 g raw edible parts
Bogard, Jessica R., Shakuntala H. Thilsted, Geoffrey C. Marks, Md. Abdul Wahab, Mostafa A.r. Hossain, Jette Jakobsen, and James Stangoulis. "Nutrient Composition of Important Fish Species in Bangladesh and Potential Contribution to Recommended Nutrient Intakes." Journal of Food Composition and Analysis 42 (2015): 120-33	Bogard et al. (b) 2015	Guchi	Mastacembelus pancalus						Bangladesh	freshwater	small indigenous fish	2.6	g/100g edible portion			17.9	g/100 g raw edible parts							394	kJ/100 g raw edible parts	77.7	g/100g raw edible parts	2.2	g/100g raw edible parts																			2.47	µg/100 g raw edible parts
Bogard, Jessica R., Shakuntala H. Thilsted, Geoffrey C. Marks, Md. Abdul Wahab, Mostafa A.r. Hossain, Jette Jakobsen, and James Stangoulis. "Nutrient Composition of Important Fish Species in Bangladesh and Potential Contribution to Recommended Nutrient Intakes." Journal of Food Composition and Analysis 42 (2015): 120-33	Bogard et al. (b) 2015	Harina Chingri	Metapenaeus monoceros						Bangladesh	freshwater	shrimp/prawn/squid	1	g/100g edible portion			17.6	g/100 g raw edible parts							333	kJ/100 g raw edible parts	79.5	g/100g raw edible parts	2.2	g/100g raw edible parts																			1.4	µg/100 g raw edible parts
Bogard, Jessica R., Shakuntala H. Thilsted, Geoffrey C. Marks, Md. Abdul Wahab, Mostafa A.r. Hossain, Jette Jakobsen, and James Stangoulis. "Nutrient Composition of Important Fish Species in Bangladesh and Potential Contribution to Recommended Nutrient Intakes." Journal of Food Composition and Analysis 42 (2015): 120-33	Bogard et al. (b) 2015	Golsha	Mystus cavasius						Bangladesh	freshwater	small indigenous fish	5.1	g/100g edible portion			16.8	g/100 g raw edible parts							479	kJ/100 g raw edible parts	76.8	g/100g raw edible parts	1	g/100g raw edible parts
Bogard, Jessica R., Shakuntala H. Thilsted, Geoffrey C. Marks, Md. Abdul Wahab, Mostafa A.r. Hossain, Jette Jakobsen, and James Stangoulis. "Nutrient Composition of Important Fish Species in Bangladesh and Potential Contribution to Recommended Nutrient Intakes." Journal of Food Composition and Analysis 42 (2015): 120-33	Bogard et al. (b) 2015	Tengra	Mystus vittatus						Bangladesh	freshwater	small indigenous fish	4.6	g/100g edible portion			15.1	g/100 g raw edible parts							428	kJ/100 g raw edible parts	76.6	g/100g raw edible parts	3.7	g/100g raw edible parts																			3.5	µg/100 g raw edible parts
Bogard, Jessica R., Shakuntala H. Thilsted, Geoffrey C. Marks, Md. Abdul Wahab, Mostafa A.r. Hossain, Jette Jakobsen, and James Stangoulis. "Nutrient Composition of Important Fish Species in Bangladesh and Potential Contribution to Recommended Nutrient Intakes." Journal of Food Composition and Analysis 42 (2015): 120-33	Bogard et al. (b) 2015	Meni, Bheda	Nandus nandus						Bangladesh	freshwater	small indigenous fish	1.7	g/100g edible portion			16.7	g/100 g raw edible parts							338	kJ/100 g raw edible parts	78.5	g/100g raw edible parts	3.6	g/100g raw edible parts																			0.9	µg/100 g raw edible parts
Bogard, Jessica R., Shakuntala H. Thilsted, Geoffrey C. Marks, Md. Abdul Wahab, Mostafa A.r. Hossain, Jette Jakobsen, and James Stangoulis. "Nutrient Composition of Important Fish Species in Bangladesh and Potential Contribution to Recommended Nutrient Intakes." Journal of Food Composition and Analysis 42 (2015): 120-33	Bogard et al. (b) 2015	Foli	Notopterus notopterus						Bangladesh	freshwater	small indigenous fish	0.6	g/100g edible portion			20.5	g/100 g raw edible parts							384	kJ/100 g raw edible parts	76.7	g/100g raw edible parts	1.4	g/100g raw edible parts																			2	µg/100 g raw edible parts
Bogard, Jessica R., Shakuntala H. Thilsted, Geoffrey C. Marks, Md. Abdul Wahab, Mostafa A.r. Hossain, Jette Jakobsen, and James Stangoulis. "Nutrient Composition of Important Fish Species in Bangladesh and Potential Contribution to Recommended Nutrient Intakes." Journal of Food Composition and Analysis 42 (2015): 120-33	Bogard et al. (b) 2015	Modhu Pabda	Ompok pabda						Bangladesh	freshwater	small indigenous fish	9.5	g/100g edible portion			16.2	g/100 g raw edible parts							619	kJ/100 g raw edible parts	73.9	g/100g raw edible parts	0.9	g/100g raw edible parts
Bogard, Jessica R., Shakuntala H. Thilsted, Geoffrey C. Marks, Md. Abdul Wahab, Mostafa A.r. Hossain, Jette Jakobsen, and James Stangoulis. "Nutrient Composition of Important Fish Species in Bangladesh and Potential Contribution to Recommended Nutrient Intakes." Journal of Food Composition and Analysis 42 (2015): 120-33	Bogard et al. (b) 2015	Majhari Tilapia	Oreochromis niloticus		juvenile				Bangladesh	freshwater farmed	introduced	2.6	g/100g edible portion			19	g/100 g raw edible parts							412	kJ/100 g raw edible parts	77.5	g/100g raw edible parts	1.3	g/100g raw edible parts																			2.5	µg/100 g raw edible parts
Bogard, Jessica R., Shakuntala H. Thilsted, Geoffrey C. Marks, Md. Abdul Wahab, Mostafa A.r. Hossain, Jette Jakobsen, and James Stangoulis. "Nutrient Composition of Important Fish Species in Bangladesh and Potential Contribution to Recommended Nutrient Intakes." Journal of Food Composition and Analysis 42 (2015): 120-33	Bogard et al. (b) 2015	Tilapia	Oreochromis niloticus						Bangladesh	freshwater farmed	introduced	2	g/100g edible portion			19.5	g/100 g raw edible parts							390	kJ/100 g raw edible parts	77.6	g/100g raw edible parts	1.8	g/100g raw edible parts																			0.7	µg/100 g raw edible parts
Bogard, Jessica R., Shakuntala H. Thilsted, Geoffrey C. Marks, Md. Abdul Wahab, Mostafa A.r. Hossain, Jette Jakobsen, and James Stangoulis. "Nutrient Composition of Important Fish Species in Bangladesh and Potential Contribution to Recommended Nutrient Intakes." Journal of Food Composition and Analysis 42 (2015): 120-33	Bogard et al. (b) 2015	Dhela	Osteobrama cotio cotio						Bangladesh	freshwater	small indigenous fish	3.8	g/100g edible portion			14.7	g/100 g raw edible parts							387	kJ/100 g raw edible parts	78.1	g/100g raw edible parts	3.7	g/100g raw edible parts																			4.7	µg/100 g raw edible parts
Bogard, Jessica R., Shakuntala H. Thilsted, Geoffrey C. Marks, Md. Abdul Wahab, Mostafa A.r. Hossain, Jette Jakobsen, and James Stangoulis. "Nutrient Composition of Important Fish Species in Bangladesh and Potential Contribution to Recommended Nutrient Intakes." Journal of Food Composition and Analysis 42 (2015): 120-33	Bogard et al. (b) 2015	Foli Chanda	Pampus argenteus						Bangladesh	marine		0.9	g/100g edible portion			17.2	g/100 g raw edible parts							320	kJ/100 g raw edible parts	82.1	g/100g raw edible parts	0.7	g/100g raw edible parts																			1.5	µg/100 g raw edible parts
Bogard, Jessica R., Shakuntala H. Thilsted, Geoffrey C. Marks, Md. Abdul Wahab, Mostafa A.r. Hossain, Jette Jakobsen, and James Stangoulis. "Nutrient Composition of Important Fish Species in Bangladesh and Potential Contribution to Recommended Nutrient Intakes." Journal of Food Composition and Analysis 42 (2015): 120-33	Bogard et al. (b) 2015	Majhari Thai Pangas	Pangasianodon hypophthalmus		juvenile				Bangladesh	freshwater farmed	introduced	1.4	g/100g edible portion			18.6	g/100 g raw edible parts							360	kJ/100 g raw edible parts	79.2	g/100g raw edible parts	1.4	g/100g raw edible parts																			14	µg/100 g raw edible parts
Bogard, Jessica R., Shakuntala H. Thilsted, Geoffrey C. Marks, Md. Abdul Wahab, Mostafa A.r. Hossain, Jette Jakobsen, and James Stangoulis. "Nutrient Composition of Important Fish Species in Bangladesh and Potential Contribution to Recommended Nutrient Intakes." Journal of Food Composition and Analysis 42 (2015): 120-33	Bogard et al. (b) 2015	Thai Pangas	Pangasianodon hypophthalmus						Bangladesh	freshwater farmed	introduced	17.7	g/100g edible portion			16	g/100 g raw edible parts							925	kJ/100 g raw edible parts	65.5	g/100g raw edible parts	0.9	g/100g raw edible parts																			1.5	µg/100 g raw edible parts
Bogard, Jessica R., Shakuntala H. Thilsted, Geoffrey C. Marks, Md. Abdul Wahab, Mostafa A.r. Hossain, Jette Jakobsen, and James Stangoulis. "Nutrient Composition of Important Fish Species in Bangladesh and Potential Contribution to Recommended Nutrient Intakes." Journal of Food Composition and Analysis 42 (2015): 120-33	Bogard et al. (b) 2015	Murbaila	Platycephalus indicus						Bangladesh	marine		0.3	g/100g edible portion			18.8	g/100 g raw edible parts							310	kJ/100 g raw edible parts	80.6	g/100g raw edible parts	1.6	g/100g raw edible parts																			0.5	µg/100 g raw edible parts
Bogard, Jessica R., Shakuntala H. Thilsted, Geoffrey C. Marks, Md. Abdul Wahab, Mostafa A.r. Hossain, Jette Jakobsen, and James Stangoulis. "Nutrient Composition of Important Fish Species in Bangladesh and Potential Contribution to Recommended Nutrient Intakes." Journal of Food Composition and Analysis 42 (2015): 120-33	Bogard et al. (b) 2015	Chanda	Pseudambassis ranga						Bangladesh	freshwater	small indigenous fish	3.8	g/100g edible portion			15.5	g/100 g raw edible parts							400	kJ/100 g raw edible parts	76.2	g/100g raw edible parts	4.7	g/100g raw edible parts																			6.42	µg/100 g raw edible parts
Bogard, Jessica R., Shakuntala H. Thilsted, Geoffrey C. Marks, Md. Abdul Wahab, Mostafa A.r. Hossain, Jette Jakobsen, and James Stangoulis. "Nutrient Composition of Important Fish Species in Bangladesh and Potential Contribution to Recommended Nutrient Intakes." Journal of Food Composition and Analysis 42 (2015): 120-33	Bogard et al. (b) 2015	Jat Punti	Puntius sophore						Bangladesh	freshwater	small indigenous fish	7.2	g/100g edible portion			15.7	g/100 g raw edible parts							541	kJ/100 g raw edible parts	73.2	g/100g raw edible parts	3.5	g/100g raw edible parts																			4.01	µg/100 g raw edible parts
Bogard, Jessica R., Shakuntala H. Thilsted, Geoffrey C. Marks, Md. Abdul Wahab, Mostafa A.r. Hossain, Jette Jakobsen, and James Stangoulis. "Nutrient Composition of Important Fish Species in Bangladesh and Potential Contribution to Recommended Nutrient Intakes." Journal of Food Composition and Analysis 42 (2015): 120-33	Bogard et al. (b) 2015	Tit Punti	Puntius ticto						Bangladesh	freshwater	small indigenous fish	3.4	g/100g edible portion			15.4	g/100 g raw edible parts							385	kJ/100 g raw edible parts	77.5	g/100g raw edible parts	3.8	g/100g raw edible parts																			6.74	µg/100 g raw edible parts
Bogard, Jessica R., Shakuntala H. Thilsted, Geoffrey C. Marks, Md. Abdul Wahab, Mostafa A.r. Hossain, Jette Jakobsen, and James Stangoulis. "Nutrient Composition of Important Fish Species in Bangladesh and Potential Contribution to Recommended Nutrient Intakes." Journal of Food Composition and Analysis 42 (2015): 120-33	Bogard et al. (b) 2015	Maita	Scomberomorus guttatus						Bangladesh	marine		1.1	g/100g edible portion			20.5	g/100 g raw edible parts							405	kJ/100 g raw edible parts	76.5	g/100g raw edible parts	1	g/100g raw edible parts																			1.6	µg/100 g raw edible parts
Bogard, Jessica R., Shakuntala H. Thilsted, Geoffrey C. Marks, Md. Abdul Wahab, Mostafa A.r. Hossain, Jette Jakobsen, and James Stangoulis. "Nutrient Composition of Important Fish Species in Bangladesh and Potential Contribution to Recommended Nutrient Intakes." Journal of Food Composition and Analysis 42 (2015): 120-33	Bogard et al. (b) 2015	Tular Dandi	Sillaginopsis panijus						Bangladesh	marine		0.6	g/100g edible portion			19.3	g/100 g raw edible parts							345	kJ/100 g raw edible parts	78.8	g/100g raw edible parts	1.6	g/100g raw edible parts																			1.7	µg/100 g raw edible parts
Bogard, Jessica R., Shakuntala H. Thilsted, Geoffrey C. Marks, Md. Abdul Wahab, Mostafa A.r. Hossain, Jette Jakobsen, and James Stangoulis. "Nutrient Composition of Important Fish Species in Bangladesh and Potential Contribution to Recommended Nutrient Intakes." Journal of Food Composition and Analysis 42 (2015): 120-33	Bogard et al. (b) 2015	Kata Phasa	Stolephorus tri						Bangladesh	marine		2.1	g/100g edible portion			17.6	g/100 g raw edible parts							357	kJ/100 g raw edible parts	77.4	g/100g raw edible parts	4.1	g/100g raw edible parts																			1.3	µg/100 g raw edible parts
Bogard, Jessica R., Shakuntala H. Thilsted, Geoffrey C. Marks, Md. Abdul Wahab, Mostafa A.r. Hossain, Jette Jakobsen, and James Stangoulis. "Nutrient Composition of Important Fish Species in Bangladesh and Potential Contribution to Recommended Nutrient Intakes." Journal of Food Composition and Analysis 42 (2015): 120-33	Bogard et al. (b) 2015	Jatka Ilish	Tenualosa ilisha		juvenile				Bangladesh	freshwater	large fish	7.7	g/100g edible portion			19	g/100 g raw edible parts							618	kJ/100 g raw edible parts	71.8	g/100g raw edible parts	2.5	g/100g raw edible parts																			2	µg/100 g raw edible parts
Bogard, Jessica R., Shakuntala H. Thilsted, Geoffrey C. Marks, Md. Abdul Wahab, Mostafa A.r. Hossain, Jette Jakobsen, and James Stangoulis. "Nutrient Composition of Important Fish Species in Bangladesh and Potential Contribution to Recommended Nutrient Intakes." Journal of Food Composition and Analysis 42 (2015): 120-33	Bogard et al. (b) 2015	Ilish	Tenualosa ilisha						Bangladesh	freshwater	large fish	18.3	g/100g edible portion			16.4	g/100 g raw edible parts							1020	kJ/100 g raw edible parts	60.2	g/100g raw edible parts	1.4	g/100g raw edible parts																			2.3	µg/100 g raw edible parts
Bogard, Jessica R., Shakuntala H. Thilsted, Geoffrey C. Marks, Md. Abdul Wahab, Mostafa A.r. Hossain, Jette Jakobsen, and James Stangoulis. "Nutrient Composition of Important Fish Species in Bangladesh and Potential Contribution to Recommended Nutrient Intakes." Journal of Food Composition and Analysis 42 (2015): 120-33	Bogard et al. (b) 2015	Kakila	Xenentedon cancila						Bangladesh	freshwater	small indigenous fish	1.2	g/100g edible portion			17.1	g/100 g raw edible parts							329	kJ/100 g raw edible parts	80.2	g/100g raw edible parts	1.8	g/100g raw edible parts																			2.89	µg/100 g raw edible parts
Boiteanu, C. N.; Manthey-Karl, M.; Savu, C. 2016. Sensory Attributes and Chemical Composition of Maraena Whitefish (Coregonus maraena) from German Aquaculture. Romanian Biotechnological Letters. 21(6): 12081-12087.	Boiteanu et al. 2016	Maraena whitefish	Coregonus maraena	whole fish	291±39g	Oct-Nov 2013	gutted and frozen at -20°C	Mecklenburg-Vorpommern	Germany	freshwater	fish	6.5±1.6	%			20.4±0.5	%									73.0±1.1	%	1.3±0.1
Boiteanu, C. N.; Manthey-Karl, M.; Savu, C. 2016. Sensory Attributes and Chemical Composition of Maraena Whitefish (Coregonus maraena) from German Aquaculture. Romanian Biotechnological Letters. 21(6): 12081-12087.	Boiteanu et al. 2016	Maraena whitefish	Coregonus maraena	whole fish	380±21g	2014-05-01	gutted and frozen at -20°C	Schleswig-Holstein	Germany	freshwater	fish	11.1±1.8	%			19.5±0.8	%									68.6±1.5	%	1.2±0.1
Çelik, Ufuk, and Jörg Oehlenschläger. "High contents of cadmium, lead, zinc and copper in popular fishery products sold in Turkish supermarkets." Food control 18.3 (2007): 258-261.	Celik et al 2008		Oncorhynchus mykiss						Turkey	freshwater
Chakraborty, Kajal; Chakkalakal, Selsa J.; Joseph, Deepu; Joy, Minju 2016. Nutritional Composition of Edible Oysters ( Crassostrea madrasensis L.) from the Southwest Coast of India. Journal of Aquatic Food Product Technology. 25(8): 1172-1189.	Chakraborty et al 2016	Oysters (cultured)	Crassostrea madrasensis	meat	14.20±0.11 g	April-may 2011	cleaned, edible muscle separated	Cochin	India	marine	shellfish	5.43±0.22	%	47.8±0.98	% total fatty acids							44.3±0.51	mg %			78.5±3.08	%
Chakraborty, Kajal; Chakkalakal, Selsa J.; Joseph, Deepu; Joy, Minju 2016. Nutritional Composition of Edible Oysters ( Crassostrea madrasensis L.) from the Southwest Coast of India. Journal of Aquatic Food Product Technology. 25(8): 1172-1189.	Chakraborty et al 2016	Oysters	Crassostrea madrasensis	meat	12.4±0.14 g	April-May 2009	cleaned, edible muscle separated	Cochin	India	marine	shellfish	6.07±0.17	%	49.5±0.37	% total fatty acids							31.9±0.29	mg %			84.8±0.26	%
Chakraborty, Kajal; Chakkalakal, Selsa J.; Joseph, Deepu; Joy, Minju 2016. Nutritional Composition of Edible Oysters ( Crassostrea madrasensis L.) from the Southwest Coast of India. Journal of Aquatic Food Product Technology. 25(8): 1172-1189.	Chakraborty et al 2016	Oysters	Crassostrea madrasensis	meat	13.17±0.11 g	April-may 2011	cleaned, edible muscle separated	Cochin	India	marine	shellfish	6.70±0.07	%	44.8±0.51	% total fatty acids							33.7±0.8	mg %			80.8±1.05	%
Chakraborty, Kajal; Chakkalakal, Selsa J.; Joseph, Deepu; Joy, Minju 2016. Nutritional Composition of Edible Oysters ( Crassostrea madrasensis L.) from the Southwest Coast of India. Journal of Aquatic Food Product Technology. 25(8): 1172-1189.	Chakraborty et al 2016	Oysters	Crassostrea madrasensis	meat	12.16±0.09 g	April-May 2010	cleaned, edible muscle separated	Cochin	India	marine	shellfish	7.04±0.38	%	40.7±0.60	% total fatty acids							34.5±0.96	mg %			81.2±0.67	%
Chakraborty, Kajal; Chakkalakal, Selsa J.; Joseph, Deepu; Joy, Minju 2016. Nutritional Composition of Edible Oysters ( Crassostrea madrasensis L.) from the Southwest Coast of India. Journal of Aquatic Food Product Technology. 25(8): 1172-1189.	Chakraborty et al 2016	Oysters (cultured)	Crassostrea madrasensis	meat	16.75±0.11 g	April-May 2009	cleaned, edible muscle separated	Cochin	India	marine	shellfish	5.94±0.01	%	50.8±0.57	% total fatty acids							44.5±0.69	mg %			83.3±0.18	%
Chakraborty, Kajal; Chakkalakal, Selsa J.; Joseph, Deepu; Joy, Minju 2016. Nutritional Composition of Edible Oysters ( Crassostrea madrasensis L.) from the Southwest Coast of India. Journal of Aquatic Food Product Technology. 25(8): 1172-1189.	Chakraborty et al 2016	Oysters (cultured)	Crassostrea madrasensis	meat	15.0±0.05 g	April-May 2008	cleaned, edible muscle separated	Cochin	India	marine	shellfish	5.88±0.01	%	46.9±0.57	% total fatty acids							41.6±0.92	mg %			82.5±0.25	%
Chakraborty, Kajal; Chakkalakal, Selsa J.; Joseph, Deepu; Joy, Minju 2016. Nutritional Composition of Edible Oysters ( Crassostrea madrasensis L.) from the Southwest Coast of India. Journal of Aquatic Food Product Technology. 25(8): 1172-1189.	Chakraborty et al 2016	Oysters	Crassostrea madrasensis	meat	11.5±0.05 g	April-May 2008	cleaned, edible muscle separated	Cochin	India	marine	shellfish	6.82±0.23	%	47±0.57	% total fatty acids							30.6±0.38	mg %			83.7±0.34	%
Chakraborty, Kajal; Chakkalakal, Selsa J.; Joseph, Deepu; Joy, Minju 2016. Nutritional Composition of Edible Oysters ( Crassostrea madrasensis L.) from the Southwest Coast of India. Journal of Aquatic Food Product Technology. 25(8): 1172-1189.	Chakraborty et al 2016	Oysters (cultured)	Crassostrea madrasensis	meat	12.98±0.08 g	April-May 2010	cleaned, edible muscle separated	Cochin	India	marine	shellfish	5.63±0.01	%	45.9±0.67	% total fatty acids							43.3±0.72	mg %			82.0±1.27	%
Chandrashekar, K., and Y.g. Deosthale. (1993). "Proximate Composition, Amino Acid, Mineral, and Trace Element Content of the Edible Muscle of 20 Indian Fish Species." Journal of Food Composition and Analysis 6.2: 195-200.	Chandrashekar & Deosthale 1993	Trevally	Caranx sansun				edible muscle portion		India	marine		1.4	%			19.8	%									75.3	%	1.5	%
Chandrashekar, K., and Y.g. Deosthale. (1993). "Proximate Composition, Amino Acid, Mineral, and Trace Element Content of the Edible Muscle of 20 Indian Fish Species." Journal of Food Composition and Analysis 6.2: 195-200.	Chandrashekar & Deosthale 1993	Catla	Catla catla				edible muscle portion		India	freshwater		1	%			16	%									79.7	%	1.2	%
Chandrashekar, K., and Y.g. Deosthale. (1993). "Proximate Composition, Amino Acid, Mineral, and Trace Element Content of the Edible Muscle of 20 Indian Fish Species." Journal of Food Composition and Analysis 6.2: 195-200.	Chandrashekar & Deosthale 1993	Bombay duck	Harpadon nehereus				edible muscle portion		India	marine		0.8	%			8	%									89.8	%	0.9	%
Chandrashekar, K., and Y.g. Deosthale. (1993). "Proximate Composition, Amino Acid, Mineral, and Trace Element Content of the Edible Muscle of 20 Indian Fish Species." Journal of Food Composition and Analysis 6.2: 195-200.	Chandrashekar & Deosthale 1993	Hilsa	Hilsa hilsa				edible muscle portion		India	marine		7.5	%			17.6	%									72.7	%	1.5	%
Chandrashekar, K., and Y.g. Deosthale. (1993). "Proximate Composition, Amino Acid, Mineral, and Trace Element Content of the Edible Muscle of 20 Indian Fish Species." Journal of Food Composition and Analysis 6.2: 195-200.	Chandrashekar & Deosthale 1993	Rohu	Labeo rohita				edible muscle portion		India	freshwater		0.6	%			13.5	%									82.8	%	1	%
Chandrashekar, K., and Y.g. Deosthale. (1993). "Proximate Composition, Amino Acid, Mineral, and Trace Element Content of the Edible Muscle of 20 Indian Fish Species." Journal of Food Composition and Analysis 6.2: 195-200.	Chandrashekar & Deosthale 1993	Giant Perch	Lates calcarifer				edible muscle portion		India	marine		0.7	%			16	%									78.2	%	1.7	%
Chandrashekar, K., and Y.g. Deosthale. (1993). "Proximate Composition, Amino Acid, Mineral, and Trace Element Content of the Edible Muscle of 20 Indian Fish Species." Journal of Food Composition and Analysis 6.2: 195-200.	Chandrashekar & Deosthale 1993	Mullet	Mugil cephalus				edible muscle portion		India	marine		2.2	%			15.3	%									79.1	%	1.1	%
Chandrashekar, K., and Y.g. Deosthale. (1993). "Proximate Composition, Amino Acid, Mineral, and Trace Element Content of the Edible Muscle of 20 Indian Fish Species." Journal of Food Composition and Analysis 6.2: 195-200.	Chandrashekar & Deosthale 1993	Conger eel	Muraenesox talabon				edible muscle portion		India	marine		1.7	%			18.4	%									76	%	1.3	%
Chandrashekar, K., and Y.g. Deosthale. (1993). "Proximate Composition, Amino Acid, Mineral, and Trace Element Content of the Edible Muscle of 20 Indian Fish Species." Journal of Food Composition and Analysis 6.2: 195-200.	Chandrashekar & Deosthale 1993	Pinkperch	Nemipterus japanicus				edible muscle portion		India	marine		1.3	%			15.3	%									79.5	%	1.5	%
Chandrashekar, K., and Y.g. Deosthale. (1993). "Proximate Composition, Amino Acid, Mineral, and Trace Element Content of the Edible Muscle of 20 Indian Fish Species." Journal of Food Composition and Analysis 6.2: 195-200.	Chandrashekar & Deosthale 1993	Murrel	Ophiocephalus marules				edible muscle portion		India	freshwater		1.3	%			17.3	%									77.9	%	1.3	%
Chandrashekar, K., and Y.g. Deosthale. (1993). "Proximate Composition, Amino Acid, Mineral, and Trace Element Content of the Edible Muscle of 20 Indian Fish Species." Journal of Food Composition and Analysis 6.2: 195-200.	Chandrashekar & Deosthale 1993	Pomfret (White)	Pampus argenteus				edible muscle portion		India	marine		1.7	%			19.5	%									76.5	%	1.3	%
Chandrashekar, K., and Y.g. Deosthale. (1993). "Proximate Composition, Amino Acid, Mineral, and Trace Element Content of the Edible Muscle of 20 Indian Fish Species." Journal of Food Composition and Analysis 6.2: 195-200.	Chandrashekar & Deosthale 1993	Pomfret (Black)	Parastromateus niger				edible muscle portion		India	marine		8.1	%			17	%									80	%	1.3	%
Chandrashekar, K., and Y.g. Deosthale. (1993). "Proximate Composition, Amino Acid, Mineral, and Trace Element Content of the Edible Muscle of 20 Indian Fish Species." Journal of Food Composition and Analysis 6.2: 195-200.	Chandrashekar & Deosthale 1993	Thread fine	Polynemus indicus				edible muscle portion		India	marine		1.2	%			18.1	%									77.1	%	1.3	%
Chandrashekar, K., and Y.g. Deosthale. (1993). "Proximate Composition, Amino Acid, Mineral, and Trace Element Content of the Edible Muscle of 20 Indian Fish Species." Journal of Food Composition and Analysis 6.2: 195-200.	Chandrashekar & Deosthale 1993	Jew fish	Psudosciaena diacanthus				edible muscle portion		India	marine		4.9	%			16	%									77	%	1.2	%
Chandrashekar, K., and Y.g. Deosthale. (1993). "Proximate Composition, Amino Acid, Mineral, and Trace Element Content of the Edible Muscle of 20 Indian Fish Species." Journal of Food Composition and Analysis 6.2: 195-200.	Chandrashekar & Deosthale 1993	Mackerel	Rastrelliger kanaguria				edible muscle portion		India	marine		1.8	%			16.1	%									80	%	1.6	%
Chandrashekar, K., and Y.g. Deosthale. (1993). "Proximate Composition, Amino Acid, Mineral, and Trace Element Content of the Edible Muscle of 20 Indian Fish Species." Journal of Food Composition and Analysis 6.2: 195-200.	Chandrashekar & Deosthale 1993	Lesser sardine	Sardinella fimbriata				edible muscle portion		India	marine		1.2	%			17.1	%									77.6	%	1.6	%
Chandrashekar, K., and Y.g. Deosthale. (1993). "Proximate Composition, Amino Acid, Mineral, and Trace Element Content of the Edible Muscle of 20 Indian Fish Species." Journal of Food Composition and Analysis 6.2: 195-200.	Chandrashekar & Deosthale 1993	Shark	Scolidon sorrakowah				edible muscle portion		India	marine		0.8	%			16.7	%									79.5	%	1.6	%
Chandrashekar, K., and Y.g. Deosthale. (1993). "Proximate Composition, Amino Acid, Mineral, and Trace Element Content of the Edible Muscle of 20 Indian Fish Species." Journal of Food Composition and Analysis 6.2: 195-200.	Chandrashekar & Deosthale 1993	Seer	Scomberomorus guttatus				edible muscle portion		India	marine		14.7	%			13	%									70.1	%	1.6	%
Chandrashekar, K., and Y.g. Deosthale. (1993). "Proximate Composition, Amino Acid, Mineral, and Trace Element Content of the Edible Muscle of 20 Indian Fish Species." Journal of Food Composition and Analysis 6.2: 195-200.	Chandrashekar & Deosthale 1993	Cat fish	Tachy zona				edible muscle portion		India	marine		1.4	%			21	%									75.5	%	2	%
Chandrashekar, K., and Y.g. Deosthale. (1993). "Proximate Composition, Amino Acid, Mineral, and Trace Element Content of the Edible Muscle of 20 Indian Fish Species." Journal of Food Composition and Analysis 6.2: 195-200.	Chandrashekar & Deosthale 1993	Anchovy	Thryssa purava				edible muscle portion		India	marine		6.1	%			11.4	%									81.5	%	0.8	%
Chedoloh, R.Karilla, T.T., & Pakdeechanuan, P. (2011). Fatty acid composition of important aquatic animals in Southern Thailand. International Food Research Journal 18: 783-790.	Chedoloh et al. 2011	Smooth-belly sardinella	Amblygaster leiogaster				edible muscle portion		Thailand	marine		3.04	% edible muscle
Chedoloh, R.Karilla, T.T., & Pakdeechanuan, P. (2011). Fatty acid composition of important aquatic animals in Southern Thailand. International Food Research Journal 18: 783-790.	Chedoloh et al. 2011	Chacunda gizzard-shad	Anodontostoma chacunda				edible muscle portion		Thailand	marine		2.4	% edible muscle
Chedoloh, R.Karilla, T.T., & Pakdeechanuan, P. (2011). Fatty acid composition of important aquatic animals in Southern Thailand. International Food Research Journal 18: 783-790.	Chedoloh et al. 2011	Asian redtail catfish	Arius truncatus				edible muscle portion		Thailand	freshwater		2.61	% edible muscle
Chedoloh, R.Karilla, T.T., & Pakdeechanuan, P. (2011). Fatty acid composition of important aquatic animals in Southern Thailand. International Food Research Journal 18: 783-790.	Chedoloh et al. 2011	Yellowtail scad	Atule mate				edible muscle portion		Thailand	marine		2.13	% edible muscle
Chedoloh, R.Karilla, T.T., & Pakdeechanuan, P. (2011). Fatty acid composition of important aquatic animals in Southern Thailand. International Food Research Journal 18: 783-790.	Chedoloh et al. 2011	Yellowtail fusilier	Caesio erythrogaster				edible muscle portion		Thailand	marine		2.42	% edible muscle
Chedoloh, R.Karilla, T.T., & Pakdeechanuan, P. (2011). Fatty acid composition of important aquatic animals in Southern Thailand. International Food Research Journal 18: 783-790.	Chedoloh et al. 2011	Bludger	Carangoides gymnostethus				edible muscle portion		Thailand	marine		2.12	% edible muscle
Chedoloh, R.Karilla, T.T., & Pakdeechanuan, P. (2011). Fatty acid composition of important aquatic animals in Southern Thailand. International Food Research Journal 18: 783-790.	Chedoloh et al. 2011	Snakehead fish	Channa striata				edible muscle portion		Thailand	freshwater		1.47	% edible muscle
Chedoloh, R.Karilla, T.T., & Pakdeechanuan, P. (2011). Fatty acid composition of important aquatic animals in Southern Thailand. International Food Research Journal 18: 783-790.	Chedoloh et al. 2011	Catfish	Clarias batrachus				edible muscle portion		Thailand	freshwater		2.77	% edible muscle
Chedoloh, R.Karilla, T.T., & Pakdeechanuan, P. (2011). Fatty acid composition of important aquatic animals in Southern Thailand. International Food Research Journal 18: 783-790.	Chedoloh et al. 2011	Rainbow runner	Elagatis bipinnulata				edible muscle portion		Thailand	marine		2.74	% edible muscle
Chedoloh, R.Karilla, T.T., & Pakdeechanuan, P. (2011). Fatty acid composition of important aquatic animals in Southern Thailand. International Food Research Journal 18: 783-790.	Chedoloh et al. 2011	Fourfinger threadfin	Eleutheronema tetradactylum				edible muscle portion		Thailand	marine		2.68	% edible muscle
Chedoloh, R.Karilla, T.T., & Pakdeechanuan, P. (2011). Fatty acid composition of important aquatic animals in Southern Thailand. International Food Research Journal 18: 783-790.	Chedoloh et al. 2011	Eastern little tuna	Euthynnus affinis				edible muscle portion		Thailand	marine		3.36	% edible muscle
Chedoloh, R.Karilla, T.T., & Pakdeechanuan, P. (2011). Fatty acid composition of important aquatic animals in Southern Thailand. International Food Research Journal 18: 783-790.	Chedoloh et al. 2011	Kissing gourami	Helostoma temmincki				edible muscle portion		Thailand	freshwater		1.08	% edible muscle
Chedoloh, R.Karilla, T.T., & Pakdeechanuan, P. (2011). Fatty acid composition of important aquatic animals in Southern Thailand. International Food Research Journal 18: 783-790.	Chedoloh et al. 2011	Malacanthus	Hoplolatilus sp.				edible muscle portion		Thailand	freshwater		2.56	% edible muscle
Chedoloh, R.Karilla, T.T., & Pakdeechanuan, P. (2011). Fatty acid composition of important aquatic animals in Southern Thailand. International Food Research Journal 18: 783-790.	Chedoloh et al. 2011	Whiteleg shrimp	Litopenaeus vannamei				edible muscle portion		Thailand	squid and shrimp	shrimp/prawn/squid	1.62	% edible muscle
Chedoloh, R.Karilla, T.T., & Pakdeechanuan, P. (2011). Fatty acid composition of important aquatic animals in Southern Thailand. International Food Research Journal 18: 783-790.	Chedoloh et al. 2011	John's snapper	Lutjanus johnii				edible muscle portion		Thailand	marine		2.52	% edible muscle
Chedoloh, R.Karilla, T.T., & Pakdeechanuan, P. (2011). Fatty acid composition of important aquatic animals in Southern Thailand. International Food Research Journal 18: 783-790.	Chedoloh et al. 2011	Giant freshwater prawn	Macrobrachium rosenbergii				edible muscle portion		Thailand	squid and shrimp	shrimp/prawn/squid	1.66	% edible muscle
Chedoloh, R.Karilla, T.T., & Pakdeechanuan, P. (2011). Fatty acid composition of important aquatic animals in Southern Thailand. International Food Research Journal 18: 783-790.	Chedoloh et al. 2011	Hardtail scads	Megalaspis cordyla				edible muscle portion		Thailand	marine		2.39	% edible muscle
Chedoloh, R.Karilla, T.T., & Pakdeechanuan, P. (2011). Fatty acid composition of important aquatic animals in Southern Thailand. International Food Research Journal 18: 783-790.	Chedoloh et al. 2011	Flathead mullet	Mugil cephalus				edible muscle portion		Thailand	marine		2.62	% edible muscle
Chedoloh, R.Karilla, T.T., & Pakdeechanuan, P. (2011). Fatty acid composition of important aquatic animals in Southern Thailand. International Food Research Journal 18: 783-790.	Chedoloh et al. 2011	Ornate threadfin bream	Nemipterus hexodon				edible muscle portion		Thailand	marine		1.89	% edible muscle
Chedoloh, R.Karilla, T.T., & Pakdeechanuan, P. (2011). Fatty acid composition of important aquatic animals in Southern Thailand. International Food Research Journal 18: 783-790.	Chedoloh et al. 2011	Bronze featherback	Notopterus notopterus				edible muscle portion		Thailand	freshwater		1.49	% edible muscle
Chedoloh, R.Karilla, T.T., & Pakdeechanuan, P. (2011). Fatty acid composition of important aquatic animals in Southern Thailand. International Food Research Journal 18: 783-790.	Chedoloh et al. 2011	Tiger-toothed croaker	Otolithes ruber				edible muscle portion		Thailand	marine		2.57	% edible muscle
Chedoloh, R.Karilla, T.T., & Pakdeechanuan, P. (2011). Fatty acid composition of important aquatic animals in Southern Thailand. International Food Research Journal 18: 783-790.	Chedoloh et al. 2011	Silver pomfret	Pampus argenteus				edible muscle portion		Thailand	marine		3.22	% edible muscle
Chedoloh, R.Karilla, T.T., & Pakdeechanuan, P. (2011). Fatty acid composition of important aquatic animals in Southern Thailand. International Food Research Journal 18: 783-790.	Chedoloh et al. 2011	Black pomfret	Parastromateus niger				edible muscle portion		Thailand	marine		2.58	% edible muscle
Chedoloh, R.Karilla, T.T., & Pakdeechanuan, P. (2011). Fatty acid composition of important aquatic animals in Southern Thailand. International Food Research Journal 18: 783-790.	Chedoloh et al. 2011	Banana prawn	Penaeus merguiensis				edible muscle portion		Thailand	squid and shrimp	shrimp/prawn/squid	1.48	% edible muscle
Chedoloh, R.Karilla, T.T., & Pakdeechanuan, P. (2011). Fatty acid composition of important aquatic animals in Southern Thailand. International Food Research Journal 18: 783-790.	Chedoloh et al. 2011	Giant tiger prawn	Penaeus monodon Fabricius				edible muscle portion		Thailand	squid and shrimp	shrimp/prawn/squid	1.38	% edible muscle
Chedoloh, R.Karilla, T.T., & Pakdeechanuan, P. (2011). Fatty acid composition of important aquatic animals in Southern Thailand. International Food Research Journal 18: 783-790.	Chedoloh et al. 2011	Indian squid	Photololigo duvaucelii				edible muscle portion		Thailand	squid and shrimp	shrimp/prawn/squid	1.59	% edible muscle
Chedoloh, R.Karilla, T.T., & Pakdeechanuan, P. (2011). Fatty acid composition of important aquatic animals in Southern Thailand. International Food Research Journal 18: 783-790.	Chedoloh et al. 2011	Common silver barb	Puntius gonionocus				edible muscle portion		Thailand	freshwater		1.63	% edible muscle
Chedoloh, R.Karilla, T.T., & Pakdeechanuan, P. (2011). Fatty acid composition of important aquatic animals in Southern Thailand. International Food Research Journal 18: 783-790.	Chedoloh et al. 2011	Indian mackerel	Rastrelliger kanaguria				edible muscle portion		Thailand	marine		3.26	% edible muscle
Chedoloh, R.Karilla, T.T., & Pakdeechanuan, P. (2011). Fatty acid composition of important aquatic animals in Southern Thailand. International Food Research Journal 18: 783-790.	Chedoloh et al. 2011	Sardine	Sardinella albella				edible muscle portion		Thailand	marine		2.54	% edible muscle
Chedoloh, R.Karilla, T.T., & Pakdeechanuan, P. (2011). Fatty acid composition of important aquatic animals in Southern Thailand. International Food Research Journal 18: 783-790.	Chedoloh et al. 2011	scat	Scatophagus argus				edible muscle portion		Thailand	marine		2.46	% edible muscle
Chedoloh, R.Karilla, T.T., & Pakdeechanuan, P. (2011). Fatty acid composition of important aquatic animals in Southern Thailand. International Food Research Journal 18: 783-790.	Chedoloh et al. 2011	Bigeye scad	Selar crumenophthalmus				edible muscle portion		Thailand	marine		3.31	% edible muscle
Chedoloh, R.Karilla, T.T., & Pakdeechanuan, P. (2011). Fatty acid composition of important aquatic animals in Southern Thailand. International Food Research Journal 18: 783-790.	Chedoloh et al. 2011	Rainbow cuttlefish	Sepia pharaonis				edible muscle portion		Thailand	squid and shrimp	shrimp/prawn/squid	1.87	% edible muscle
Chedoloh, R.Karilla, T.T., & Pakdeechanuan, P. (2011). Fatty acid composition of important aquatic animals in Southern Thailand. International Food Research Journal 18: 783-790.	Chedoloh et al. 2011	Silver sillago	Sillago sihama				edible muscle portion		Thailand	marine		2.43	% edible muscle
Chen, Yan; Huang, Hai; Ma, Jun; Gao, LiuLing; Chen, Pan 2017. Analysis and evaluation of nutrient composition in different tissues of the wild spot-fin porcupine fish (Diodon hystrix). Agricultural Science & Technology - Hunan. 18(12): 2468-2476.	Chen et al. 2017	Spot-fin Porcupinefish	Diodon hystrix	liver	284.6-358.5g; 15.9-21.8cm	Aug 2015- Aug 2016	cleaned, tissues isolated	South China	China	marine	fish	64.8	%	53.07	% total fatty acids	3.33	%									27.89	%	0.65	%	0.019	mg/kg wet weight							2.2	mg/kg wet weight
Chen, Yan; Huang, Hai; Ma, Jun; Gao, LiuLing; Chen, Pan 2017. Analysis and evaluation of nutrient composition in different tissues of the wild spot-fin porcupine fish (Diodon hystrix). Agricultural Science & Technology - Hunan. 18(12): 2468-2476.	Chen et al. 2017	Spot-fin Porcupinefish	Diodon hystrix	muscle	284.6-358.5g; 15.9-21.8cm	Aug 2015- Aug 2016	cleaned, tissues isolated	South China	China	marine	fish	0.4	%	81.19	% total fatty acids	17.8	%									79.1	%	2.41	%	0.025	mg/kg wet weight							5.4	mg/kg wet weight
Chen, Yan; Huang, Hai; Ma, Jun; Gao, LiuLing; Chen, Pan 2017. Analysis and evaluation of nutrient composition in different tissues of the wild spot-fin porcupine fish (Diodon hystrix). Agricultural Science & Technology - Hunan. 18(12): 2468-2476.	Chen et al. 2017	Spot-fin Porcupinefish	Diodon hystrix	skin	284.6-358.5g; 15.9-21.8cm	Aug 2015- Aug 2016	cleaned, tissues isolated	South China	China	marine	fish	0.3	%	82.97	% total fatty acids	25.4	%									65.21	%	0.45	%	0.01	mg/kg wet weight							0.45	mg/kg wet weight
Chrisolite, B.; Shanmugam, S. A.; Vijayarahavan, V.; Kumar, K. S.; Kaliyamurthi, V. 2016. Nutritional Profiling and Seasonal Variation in the Proximate Composition of Emperor Fish (Lethrinus lentjan) from Thoothukudi Coast of Tamil Nadu, India. Fishery Technology. 53(3): 238-244.	Chrisolite et al 2016	Emperor fish	Lethrinus lentjan					Thoothukuudi province	India	marine		1.35083	%			19.645	%			0.7325	%					76.6058	%	1.9725	%
Cortegano, C. A. A.; de Godoy, L. C.; Petenuci, M. E.; Visentainer, J. V.; Affonso, E. G.; Goncalves, L. U. 2017. Nutritional and lipid profiles of the dorsal and ventral muscles of wild pirarucu. Pesquisa Agropecuaria Brasileira. 52(4): 271-276.	Cortegano et al. 2017	Pirarucu	Arapaima gigas	dorsal muscle	48.80±14.34kg; 1.70±0.14m		muscle dissected, freese-dried and packed	Amazonas	Brazil	freshwater	fish	6.38±0.45	% wet matter	295.32±27.55	mg/g	13.09±0.56	% of wet weight									79.52±0.64	% of wet weight	0.59±0.04	% of wet weight
Cortegano, C. A. A.; de Godoy, L. C.; Petenuci, M. E.; Visentainer, J. V.; Affonso, E. G.; Goncalves, L. U. 2017. Nutritional and lipid profiles of the dorsal and ventral muscles of wild pirarucu. Pesquisa Agropecuaria Brasileira. 52(4): 271-276.	Cortegano et al. 2017	Pirarucu	Arapaima gigas	ventral muscle	48.80±14.34kg; 1.70±0.14m		muscle dissected, freese-dried and packed	Amazonas	Brazil	freshwater	fish	8.26±0.49	% wet matter	308.67±28.58	mg/g	14.50±1.33	% of wet weight									76.07±1.57	% of wet weight	0.74±0.08	% of wet weight
Cui, Ke; Zhou, FaLin; Ma, ZhenHua; Jiang, ShiGui 2017. Comparison of nutrient composition in wild caught and cultured Cirrhinus molitorella (Valenciennes, 1844). Indian Journal of Fisheries. 64(1): 80-86.	Cui et al. 2017		Cirrhinus molitorella	flesh	510.2±28.85g; 27.9±1.01cm	2012-08-01	deboned	Aquaculture pond, Guangdong	China	freshwater	fish	9.72±1.59	% wet matter			17.22±0.73	% of wet weight									72.96±0.44	% of wet weight	1.08±0.06	% of wet weight
Cui, Ke; Zhou, FaLin; Ma, ZhenHua; Jiang, ShiGui 2017. Comparison of nutrient composition in wild caught and cultured Cirrhinus molitorella (Valenciennes, 1844). Indian Journal of Fisheries. 64(1): 80-86.	Cui et al. 2017		Cirrhinus molitorella	flesh	507.2±70.22 g; 26.18±1.29cm	2012-08-01	deboned	Songtao Reservoir	China	freshwater	fish	3.70±3.12	% wet matter			18.59±0.36	% of wet weight									75.38±0.83	% of wet weight	0.96±0.14	% of wet weight
Cui, Ke; Zhou, FaLin; Ma, ZhenHua; Jiang, ShiGui 2017. Comparison of nutrient composition in wild caught and cultured Cirrhinus molitorella (Valenciennes, 1844). Indian Journal of Fisheries. 64(1): 80-86.	Cui et al. 2017		Cirrhinus molitorella	flesh	495.8±1.01g; 26.98±2.64cm	2012-08-01	deboned	Xijiang River	China	freshwater	fish	5.60±1.74	% wet matter			17.67±0.39	% of wet weight									74.92±0.92	% of wet weight	1.16±0.78	% of wet weight
Dal Bosco, A.; Mattioli, S.; Mancini, S.; Mancinelli, A. C.; Cotozzolo, E.; Castellini, C. 2019. Nutritional composition of raw and fried big-scale sand smelt (Atherina boyeri) from trasimeno lake. Italian Journal of Animal Science. 18(1): 608-614.	Dal Bosco et al. 2019	Big scale sand smelt	Atherina boyeri	whole fish	1.50±0.35g; 8±3cm	2017-11-01	fried in sunflower oil	Trasimeno lake	Italy	freshwater	fish	14.2	% wet matter	20.45	% of total fatty acids	24.2	% of wet weight									56.87	%	2.73	% of wet weight
Dal Bosco, A.; Mattioli, S.; Mancini, S.; Mancinelli, A. C.; Cotozzolo, E.; Castellini, C. 2019. Nutritional composition of raw and fried big-scale sand smelt (Atherina boyeri) from trasimeno lake. Italian Journal of Animal Science. 18(1): 608-614.	Dal Bosco et al. 2019	Big scale sand smelt	Atherina boyeri	whole fish	1.50±0.35g; 8±3cm	2017-11-01	raw	Trasimeno lake	Italy	freshwater	fish	2.2	% wet matter	34.65	% of total fatty acids	18.4	% of wet weight									75.37	%	3.03	% of wet weight
Dale, N.M, Zumbado, M., Gernat, A.G., & Romo, G. (2004). Nutrient Value of Tilapia Meal. Journal of Applied Poultry Research; Fall 2004; 13, 3; ProQuest Research Library, pp. 370-372	Dale et al. 2004	Tilapia	Oreochromis niloticus				tilapia meal		Costa Rica, Honduras, Ecuador	freshwater						54.8	%											26.3	%
Dayal, J. S.; Ambasankar, K.; Jannathulla, R.; Kumuraguruvasagam, K. P.; Kailasam, M. 2019. Nutrient and fatty acid composition of cultured and wild caught gold-spot mullet Liza parsia (Hamilton, 1822). Indian Journal of Fisheries. 66(2): 62-70.	Dayal et al. 2019	Gold-spot mullet (cultured)	Liza parsia	boneless muscle tissue		Mar - Oct 2014	dressed and skin removed	Andhra Pradesh	India	brackish	fish	4.84±0.80	% wet matter			19.00±0.25	% of wet weight									72.96±0.89	% of wet weight	1.29±0.04	% of wet weight
Dayal, J. S.; Ambasankar, K.; Jannathulla, R.; Kumuraguruvasagam, K. P.; Kailasam, M. 2019. Nutrient and fatty acid composition of cultured and wild caught gold-spot mullet Liza parsia (Hamilton, 1822). Indian Journal of Fisheries. 66(2): 62-70.	Dayal et al. 2019	Gold-spot mullet (wild)	Liza parsia	boneless muscle tissue		Mar - Oct 2014	dressed and skin removed	Andhra Pradesh	India	brackish	fish	1.71±0.28	% wet matter			20.00±0.38	% of wet weight									75.85±0.50	% of wet weight	1.39±0.04	% of wet weight
de Sousa, M. I.; Panguila, E. A.; Figueira, A. C.; Esteves, E.; Mortal, A.; Anibal, J.; Monteiro, J.; Sequeira, C.; Semiao, J.; DaSilva, M. M.; Oliveira, M. 2018. Freshness and Nutritional Composition of Several Species of Chilled Seafood Marketed in Luanda (Angola) and in Faro (Portugal). Increase. 158-167.	de Sousa et al. 2018	Large-eye dentex	Dentex macrophtalmus	muscle			washed, gutted, filleted/cut into portions	Luanda	Angola	marine	fish	3.52±0.67	g/100g			18.32±1.07	g/100g									74.37±0.40	g/100g	1.70±0.45	g/100g
de Sousa, M. I.; Panguila, E. A.; Figueira, A. C.; Esteves, E.; Mortal, A.; Anibal, J.; Monteiro, J.; Sequeira, C.; Semiao, J.; DaSilva, M. M.; Oliveira, M. 2018. Freshness and Nutritional Composition of Several Species of Chilled Seafood Marketed in Luanda (Angola) and in Faro (Portugal). Increase. 158-167.	de Sousa et al. 2018	Large-eye dentex	Dentex macrophtalmus	muscle			washed, gutted, filleted/cut into portions	Faro	Portugal	marine	fish	3.19±1.04	g/100g			14.41±0.81	g/100g									77.25±0.64	g/100g	1.46±0.10	g/100g
de Sousa, M. I.; Panguila, E. A.; Figueira, A. C.; Esteves, E.; Mortal, A.; Anibal, J.; Monteiro, J.; Sequeira, C.; Semiao, J.; DaSilva, M. M.; Oliveira, M. 2018. Freshness and Nutritional Composition of Several Species of Chilled Seafood Marketed in Luanda (Angola) and in Faro (Portugal). Increase. 158-167.	de Sousa et al. 2018	Hake	Merluccius sp	muscle			washed, gutted, filleted/cut into portions	Faro	Portugal	marine	fish	1.5±0.9	g/100g			15.0±0.7	g/100g									80.2±0.9	g/100g	1.4±0.1	g/100g
de Sousa, M. I.; Panguila, E. A.; Figueira, A. C.; Esteves, E.; Mortal, A.; Anibal, J.; Monteiro, J.; Sequeira, C.; Semiao, J.; DaSilva, M. M.; Oliveira, M. 2018. Freshness and Nutritional Composition of Several Species of Chilled Seafood Marketed in Luanda (Angola) and in Faro (Portugal). Increase. 158-167.	de Sousa et al. 2018	Hake	Merluccius sp	muscle			washed, gutted, filleted/cut into portions	Luanda	Angola	marine	fish	ND	g/100g			ND	g/100g									ND	g/100g	ND	g/100g
de Sousa, M. I.; Panguila, E. A.; Figueira, A. C.; Esteves, E.; Mortal, A.; Anibal, J.; Monteiro, J.; Sequeira, C.; Semiao, J.; DaSilva, M. M.; Oliveira, M. 2018. Freshness and Nutritional Composition of Several Species of Chilled Seafood Marketed in Luanda (Angola) and in Faro (Portugal). Increase. 158-167.	de Sousa et al. 2018	Octopus	Octopus sp	muscle			washed, gutted, filleted/cut into portions	Faro	Portugal	marine	cephalopod	0.41±0.12	g/100g			11.17±0.85	g/100g									84.41±0.74	g/100g	1.26±0.06	g/100g
de Sousa, M. I.; Panguila, E. A.; Figueira, A. C.; Esteves, E.; Mortal, A.; Anibal, J.; Monteiro, J.; Sequeira, C.; Semiao, J.; DaSilva, M. M.; Oliveira, M. 2018. Freshness and Nutritional Composition of Several Species of Chilled Seafood Marketed in Luanda (Angola) and in Faro (Portugal). Increase. 158-167.	de Sousa et al. 2018	Octopus	Octopus sp	muscle			washed, gutted, filleted/cut into portions	Luanda	Angola	marine	cephalopod	0.31±0.24	g/100g			11.80±0.72	g/100g									84.15±1.67	g/100g	1.21±0.28	g/100g
de Sousa, M. I.; Panguila, E. A.; Figueira, A. C.; Esteves, E.; Mortal, A.; Anibal, J.; Monteiro, J.; Sequeira, C.; Semiao, J.; DaSilva, M. M.; Oliveira, M. 2018. Freshness and Nutritional Composition of Several Species of Chilled Seafood Marketed in Luanda (Angola) and in Faro (Portugal). Increase. 158-167.	de Sousa et al. 2018	Barracuda	Sphyraena guachancho	muscle			washed, gutted, filleted/cut into portions	Faro	Portugal	marine	fish	ND	g/100g			ND	g/100g									ND	g/100g	ND	g/100g
de Sousa, M. I.; Panguila, E. A.; Figueira, A. C.; Esteves, E.; Mortal, A.; Anibal, J.; Monteiro, J.; Sequeira, C.; Semiao, J.; DaSilva, M. M.; Oliveira, M. 2018. Freshness and Nutritional Composition of Several Species of Chilled Seafood Marketed in Luanda (Angola) and in Faro (Portugal). Increase. 158-167.	de Sousa et al. 2018	Barracuda	Sphyraena guachancho	muscle			washed, gutted, filleted/cut into portions	Luanda	Angola	marine	fish	5.0±2.5	g/100g			14.1±1.6	g/100g									73.9±2.6	g/100g	0.8±0.1	g/100g
Dellinger, M. J.; Olson, J. T.; Holub, B. J.; Ripley, M. P. 2018. Fatty acids in ten species of fish commonly consumed by the Anishinaabe of the upper Great Lakes. Journal of Great Lakes Research. 44(3): 521-526.	Dellinger et al. 2018	Lake herring	Coregonus artedii		0.553±0.10kg; 388.0±22.9mm			Lake Huron	US	freshwater	fish	2890±800	mg FA/ 100g fish	867.99±218.0	mg/100g
Dellinger, M. J.; Olson, J. T.; Holub, B. J.; Ripley, M. P. 2018. Fatty acids in ten species of fish commonly consumed by the Anishinaabe of the upper Great Lakes. Journal of Great Lakes Research. 44(3): 521-526.	Dellinger et al. 2018	Whitefish	Coregonus clupeaformis		1.410±0.34kg; 532.2±47.9mm			Lake Superior	US	freshwater	fish	2480±1020	mg FA/ 100g fish	689.1±254.0	mg/100g
Dellinger, M. J.; Olson, J. T.; Holub, B. J.; Ripley, M. P. 2018. Fatty acids in ten species of fish commonly consumed by the Anishinaabe of the upper Great Lakes. Journal of Great Lakes Research. 44(3): 521-526.	Dellinger et al. 2018	Rainbow smelt	Osmerus mordax		0.023±0.02kg; NA			Lake Superior	US	freshwater	fish	1920±260	mg FA/ 100g fish	510.2±74.4	mg/100g
Dellinger, M. J.; Olson, J. T.; Holub, B. J.; Ripley, M. P. 2018. Fatty acids in ten species of fish commonly consumed by the Anishinaabe of the upper Great Lakes. Journal of Great Lakes Research. 44(3): 521-526.	Dellinger et al. 2018	Yellow perch	Perca flavescens		0.113±0.02kg; 212.7±11.2mm			Lake Huron	US	freshwater	fish	510±40	mg FA/ 100g fish	172.1±14.4	mg/100g
Dellinger, M. J.; Olson, J. T.; Holub, B. J.; Ripley, M. P. 2018. Fatty acids in ten species of fish commonly consumed by the Anishinaabe of the upper Great Lakes. Journal of Great Lakes Research. 44(3): 521-526.	Dellinger et al. 2018	Lake trout	Salvelinus namaycush		2.01±0.41kg; 542.1±63.0mm			Lake Superior	US	freshwater	fish	8860±3560	mg FA/ 100g fish	2171.8±999.9	mg/100g
Dellinger, M. J.; Olson, J. T.; Holub, B. J.; Ripley, M. P. 2018. Fatty acids in ten species of fish commonly consumed by the Anishinaabe of the upper Great Lakes. Journal of Great Lakes Research. 44(3): 521-526.	Dellinger et al. 2018	Walleye	Sander vitreus		1.26±0.34kg; 507.3±50.0mm			Lake Huron	US	freshwater	fish	820±240	mg FA/ 100g fish	228.0±51.5	mg/100g
Derkach, S. R.; Grokhovsky, V. A.; Kuranova, L. K.; Volchenko, V. I. 2017. NUTRIENT ANALYSIS OF UNDERUTILIZED FISH SPECIES FOR THE PRODUCTION OF PROTEIN FOOD. Foods and Raw Materials. 5(2): 15-23.	Derkach et al. 2017	Polar cod	Boreogadus saida	fillets		March	frozen in vertical quick-freezing plate devices	Atlantic ocean	Russia	marine	fish	0.7				15										82.7		1.3
Derkach, S. R.; Grokhovsky, V. A.; Kuranova, L. K.; Volchenko, V. I. 2017. NUTRIENT ANALYSIS OF UNDERUTILIZED FISH SPECIES FOR THE PRODUCTION OF PROTEIN FOOD. Foods and Raw Materials. 5(2): 15-23.	Derkach et al. 2017	Polar cod	Boreogadus saida	whole		October	frozen in vertical quick-freezing plate devices	Atlantic ocean	Russia	marine	fish	4.1				13.8										79		2.8
Derkach, S. R.; Grokhovsky, V. A.; Kuranova, L. K.; Volchenko, V. I. 2017. NUTRIENT ANALYSIS OF UNDERUTILIZED FISH SPECIES FOR THE PRODUCTION OF PROTEIN FOOD. Foods and Raw Materials. 5(2): 15-23.	Derkach et al. 2017	Polar cod	Boreogadus saida	fillets		October	frozen in vertical quick-freezing plate devices	Atlantic ocean	Russia	marine	fish	1.3				15.8										81.3		1.4
Derkach, S. R.; Grokhovsky, V. A.; Kuranova, L. K.; Volchenko, V. I. 2017. NUTRIENT ANALYSIS OF UNDERUTILIZED FISH SPECIES FOR THE PRODUCTION OF PROTEIN FOOD. Foods and Raw Materials. 5(2): 15-23.	Derkach et al. 2017	Polar cod	Boreogadus saida	whole		March	frozen in vertical quick-freezing plate devices	Atlantic ocean	Russia	marine	fish	2.5				12										82.5		2.6
Derkach, S. R.; Grokhovsky, V. A.; Kuranova, L. K.; Volchenko, V. I. 2017. NUTRIENT ANALYSIS OF UNDERUTILIZED FISH SPECIES FOR THE PRODUCTION OF PROTEIN FOOD. Foods and Raw Materials. 5(2): 15-23.	Derkach et al. 2017	Blue whiting	Micromesistius poutassou	whole		October	frozen in vertical quick-freezing plate devices	Barents sea	Russia	marine	fish	4.2				16.9										76		3.1
Derkach, S. R.; Grokhovsky, V. A.; Kuranova, L. K.; Volchenko, V. I. 2017. NUTRIENT ANALYSIS OF UNDERUTILIZED FISH SPECIES FOR THE PRODUCTION OF PROTEIN FOOD. Foods and Raw Materials. 5(2): 15-23.	Derkach et al. 2017	Blue whiting	Micromesistius poutassou	fillets		October	frozen in vertical quick-freezing plate devices	Barents sea	Russia	marine	fish	0.9				18.5										78.8		1.5
Derkach, S. R.; Grokhovsky, V. A.; Kuranova, L. K.; Volchenko, V. I. 2017. NUTRIENT ANALYSIS OF UNDERUTILIZED FISH SPECIES FOR THE PRODUCTION OF PROTEIN FOOD. Foods and Raw Materials. 5(2): 15-23.	Derkach et al. 2017	Blue whiting	Micromesistius poutassou	fillets		March	frozen in vertical quick-freezing plate devices	Barents sea	Russia	marine	fish	1				17.5										80		1.4
Derkach, S. R.; Grokhovsky, V. A.; Kuranova, L. K.; Volchenko, V. I. 2017. NUTRIENT ANALYSIS OF UNDERUTILIZED FISH SPECIES FOR THE PRODUCTION OF PROTEIN FOOD. Foods and Raw Materials. 5(2): 15-23.	Derkach et al. 2017	Blue whiting	Micromesistius poutassou	whole		March	frozen in vertical quick-freezing plate devices	Barents sea	Russia	marine	fish	2.7				16.5										77.7		3
Di Lena, G.; Nevigato, T.; Rampacci, M.; Casini, I.; Caproni, R.; Orban, E. 2016. Proximate composition and lipid profile of red mullet (Mullus barbatus) from two sites of the Tyrrhenian and Adriatic seas (Italy): a seasonal differentiation. Journal of Food Composition and Analysis. 45: 121-129.	Di Lena et al. 2015	Red mullet	Mullus barbarus	fillets	53.75±22.11g; 15.9±2.2cm	Autumn	gutted, trimmed, beheaded and washed	Adriatic sea	Italy	marine	fish	8.72±2.76	g/100g	36.5±2.1	% of total fatty acids	18.8±1.2	g/100g					73.7±11.3	mg/100g wet fillet	638±88	kJ/100g wet fillet	72.5±1.3	g/100g wet fillet	1.33±0.11	g/100g wet fillet
Di Lena, G.; Nevigato, T.; Rampacci, M.; Casini, I.; Caproni, R.; Orban, E. 2016. Proximate composition and lipid profile of red mullet (Mullus barbatus) from two sites of the Tyrrhenian and Adriatic seas (Italy): a seasonal differentiation. Journal of Food Composition and Analysis. 45: 121-129.	Di Lena et al. 2015	Red mullet	Mullus barbarus	fillets	76.49±25.38g; 17.9±2.0cm	Autumn	gutted, trimmed, beheaded and washed	Tyrrhenian sea	Italy	marine	fish	7.28±1.51	g/100g	39.0±2.8	% of total fatty acids	18.5±0.7	g/100g					69.5±12.9	mg/100g wet fillet	582±51	kJ/100g wet fillet	74.0±0.8	g/100g wet fillet	1.27±0.05	g/100g wet fillet
Di Lena, G.; Nevigato, T.; Rampacci, M.; Casini, I.; Caproni, R.; Orban, E. 2016. Proximate composition and lipid profile of red mullet (Mullus barbatus) from two sites of the Tyrrhenian and Adriatic seas (Italy): a seasonal differentiation. Journal of Food Composition and Analysis. 45: 121-129.	Di Lena et al. 2015	Red mullet	Mullus barbarus	fillets	49.61±6.51g; 16.0±0.7cm	Spring	gutted, trimmed, beheaded and washed	Adriatic sea	Italy	marine	fish	1.48±0.11	g/100g	35.0±0.1	% of total fatty acids	18.1±1.1	g/100g					68.8±4.1	mg/100g wet fillet	348±14	kJ/100g wet fillet	79.8±0.4	g/100g wet fillet	1.42±0.02	g/100g wet fillet
Di Lena, G.; Nevigato, T.; Rampacci, M.; Casini, I.; Caproni, R.; Orban, E. 2016. Proximate composition and lipid profile of red mullet (Mullus barbatus) from two sites of the Tyrrhenian and Adriatic seas (Italy): a seasonal differentiation. Journal of Food Composition and Analysis. 45: 121-129.	Di Lena et al. 2015	Red mullet	Mullus barbarus	fillets	110.08±65.47g; 20.6±3.8cm	Spring	gutted, trimmed, beheaded and washed	Tyrrhenian sea	Italy	marine	fish	0.96±0.10	g/100g	34.1±1.5	% of total fatty acids	18.6±0.2	g/100g					56.8±6.5	mg/100g wet fillet	348±8	kJ/100g wet fillet	79.4±0.2	g/100g wet fillet	1.31±0.14	g/100g wet fillet
Dogan, G.; Ertan, O. O. 2017. Determination of amino acid and fatty acid composition of goldband goatfish Upeneus moluccensis (Bleeker, 1855) fishing from the Gulf of Antalya (Turkey). International Aquatic Research. 9(4): 313-327.	Dogan & Ertan 2017	Goldband goatfish	Upensus moluccensis	whole	13.15±0.12cm; 25.19±0.67g	Oct	eviscerated	Gulf of Antalya	Turkey	marine	fish	3.08±0.16	%	36.41±0.80	% of total fatty acids	21.50±0.00	%									78.97±1.26	%	1.82±0.10	%
Dogan, G.; Ertan, O. O. 2017. Determination of amino acid and fatty acid composition of goldband goatfish Upeneus moluccensis (Bleeker, 1855) fishing from the Gulf of Antalya (Turkey). International Aquatic Research. 9(4): 313-327.	Dogan & Ertan 2017	Goldband goatfish	Upensus moluccensis	whole	14.53±0.14cm; 33.31±0.94g	Apr	eviscerated	Gulf of Antalya	Turkey	marine	fish	3.78±0.09	%	34.81±0.13	% of total fatty acids	20.82±0.13	%									79.90±0.21	5	1.65±0.09	%
Dogan, G.; Ertan, O. O. 2017. Determination of amino acid and fatty acid composition of goldband goatfish Upeneus moluccensis (Bleeker, 1855) fishing from the Gulf of Antalya (Turkey). International Aquatic Research. 9(4): 313-327.	Dogan & Ertan 2017	Goldband goatfish	Upensus moluccensis	whole	13.59±0.22cm; 24.98±1.31	Dec	eviscerated	Gulf of Antalya	Turkey	marine	fish	3.54±0.04	%	39.72±0.74	% of total fatty acids	21.60±0.16	%									78.89±1.24	%	1.61±0.11	%
Dogan, G.; Ertan, O. O. 2017. Determination of amino acid and fatty acid composition of goldband goatfish Upeneus moluccensis (Bleeker, 1855) fishing from the Gulf of Antalya (Turkey). International Aquatic Research. 9(4): 313-327.	Dogan & Ertan 2017	Goldband goatfish	Upensus moluccensis	whole	13.39±0.11cm; 25.74±0.59g	Jan	eviscerated	Gulf of Antalya	Turkey	marine	fish	2.10±0.12	%	35.08±0.77	% of total fatty acids	22.16±0.03	%									79.12±0.50	%	1.67±0.07	%
Dogan, G.; Ertan, O. O. 2017. Determination of amino acid and fatty acid composition of goldband goatfish Upeneus moluccensis (Bleeker, 1855) fishing from the Gulf of Antalya (Turkey). International Aquatic Research. 9(4): 313-327.	Dogan & Ertan 2017	Goldband goatfish	Upensus moluccensis	whole	14.61±0.20cm; 33.53±1.12 g	Sept	eviscerated	Gulf of Antalya	Turkey	marine	fish	1.45±0.01	%	35.14±0.40	% of total fatty acids	21.35±0.04	%									79.22±0.52	%	1.93±0.09	%
Dogan, G.; Ertan, O. O. 2017. Determination of amino acid and fatty acid composition of goldband goatfish Upeneus moluccensis (Bleeker, 1855) fishing from the Gulf of Antalya (Turkey). International Aquatic Research. 9(4): 313-327.	Dogan & Ertan 2017	Goldband goatfish	Upensus moluccensis	whole	13.65±0.17cm; 26.79g	Mar	eviscerated	Gulf of Antalya	Turkey	marine	fish	2.08±0.09	%	35.51±0.07	% of total fatty acids	20.79±0.10	%									80.30±0.45	%	1.59±0.11	%
Dogan, G.; Ertan, O. O. 2017. Determination of amino acid and fatty acid composition of goldband goatfish Upeneus moluccensis (Bleeker, 1855) fishing from the Gulf of Antalya (Turkey). International Aquatic Research. 9(4): 313-327.	Dogan & Ertan 2017	Goldband goatfish	Upensus moluccensis	whole	14.89±0.20cm; 33.67g	Feb	eviscerated	Gulf of Antalya	Turkey	marine	fish	2.12±0.12	%	36.11±0.22	% of total fatty acids	21.88±0.07	%									79.75±0.24	%	1.68±0.08	%
Dogan, G.; Ertan, O. O. 2017. Determination of amino acid and fatty acid composition of goldband goatfish Upeneus moluccensis (Bleeker, 1855) fishing from the Gulf of Antalya (Turkey). International Aquatic Research. 9(4): 313-327.	Dogan & Ertan 2017	Goldband goatfish	Upensus moluccensis	whole	13.86±0.19cm; 28.48±1.15g	Nov	eviscerated	Gulf of Antalya	Turkey	marine	fish	2.00±0.06	%	37.92±0.09	% of total fatty acids	21.22±0.28	%									78.74±1.24	%	1.86±0.05	%
El Shehawy, S.M., Gab-Alla, A.A, & Mutwally, H.M.A. (2016). Proximate and Elemental Composition of Important Fish Species in Makkah Central Fish Market, Saudi Arabia. Food and Nutrition Sciences, 2016, 7, 429-439.	El Shehawy et al. 2016	Job fish	Apharus rutilanus						Saudi Arabia	marine		1.99	% dry matter			90.74	crude protein % dry weight									76.38	%	5.64	% dry weight
El Shehawy, S.M., Gab-Alla, A.A, & Mutwally, H.M.A. (2016). Proximate and Elemental Composition of Important Fish Species in Makkah Central Fish Market, Saudi Arabia. Food and Nutrition Sciences, 2016, 7, 429-439.	El Shehawy et al. 2016	Half spotted grouper	Cephalopholis hemistiktos						Saudi Arabia	marine		2.55	% dry matter			89.41	crude protein % dry weight									78.59	%	5.78	% dry weight
El Shehawy, S.M., Gab-Alla, A.A, & Mutwally, H.M.A. (2016). Proximate and Elemental Composition of Important Fish Species in Makkah Central Fish Market, Saudi Arabia. Food and Nutrition Sciences, 2016, 7, 429-439.	El Shehawy et al. 2016	Dusky grouper	Epinephelus marginatus						Saudi Arabia	marine		4.54	% dry matter			88.88	crude protein % dry weight									78.03	%	5.28	% dry weight
El Shehawy, S.M., Gab-Alla, A.A, & Mutwally, H.M.A. (2016). Proximate and Elemental Composition of Important Fish Species in Makkah Central Fish Market, Saudi Arabia. Food and Nutrition Sciences, 2016, 7, 429-439.	El Shehawy et al. 2016	Asian seabass	Lates calcarifer						Saudi Arabia	marine		4.46	% dry matter			89.13	crude protein % dry weight									75.65	%	5.15	% dry weight
El Shehawy, S.M., Gab-Alla, A.A, & Mutwally, H.M.A. (2016). Proximate and Elemental Composition of Important Fish Species in Makkah Central Fish Market, Saudi Arabia. Food and Nutrition Sciences, 2016, 7, 429-439.	El Shehawy et al. 2016	Spangled emperor	Lethrinus nebuloses						Saudi Arabia	marine		2.78	% dry matter			90.15	crude protein % dry weight									77.74	%	5.76	% dry weight
El Shehawy, S.M., Gab-Alla, A.A, & Mutwally, H.M.A. (2016). Proximate and Elemental Composition of Important Fish Species in Makkah Central Fish Market, Saudi Arabia. Food and Nutrition Sciences, 2016, 7, 429-439.	El Shehawy et al. 2016	Grey mullet	Liza ramada				fish flesh		Saudi Arabia	marine		29.13	% dry matter			67.25	crude protein % dry weight									69.72	%	1.2	% dry weight
El Shehawy, S.M., Gab-Alla, A.A, & Mutwally, H.M.A. (2016). Proximate and Elemental Composition of Important Fish Species in Makkah Central Fish Market, Saudi Arabia. Food and Nutrition Sciences, 2016, 7, 429-439.	El Shehawy et al. 2016	Golden thread fin bream	Nemipterus japanicus						Saudi Arabia	marine		9.68	% dry matter			86.11	crude protein % dry weight									77.24	%	1.56	% dry weight
El Shehawy, S.M., Gab-Alla, A.A, & Mutwally, H.M.A. (2016). Proximate and Elemental Composition of Important Fish Species in Makkah Central Fish Market, Saudi Arabia. Food and Nutrition Sciences, 2016, 7, 429-439.	El Shehawy et al. 2016	Sabaki Tilapia	Oreochromis spilurus						Saudi Arabia	freshwater		15.87	% dry matter			80.25	crude protein % dry weight									75.96	%	1.25	% dry weight
El Shehawy, S.M., Gab-Alla, A.A, & Mutwally, H.M.A. (2016). Proximate and Elemental Composition of Important Fish Species in Makkah Central Fish Market, Saudi Arabia. Food and Nutrition Sciences, 2016, 7, 429-439.	El Shehawy et al. 2016	Indian oil sardine	Sardinella longiceps						Saudi Arabia	marine		38	% dry matter			54.19	crude protein % dry weight									58.27	%	5.31	% dry weight
El Shehawy, S.M., Gab-Alla, A.A, & Mutwally, H.M.A. (2016). Proximate and Elemental Composition of Important Fish Species in Makkah Central Fish Market, Saudi Arabia. Food and Nutrition Sciences, 2016, 7, 429-439.	El Shehawy et al. 2016	Rusty parrot fish	Scarus ferrugineus						Saudi Arabia	marine		1.17	% dry matter			90.75	crude protein % dry weight									79.41	%	4.88	% dry weight
El Shehawy, S.M., Gab-Alla, A.A, & Mutwally, H.M.A. (2016). Proximate and Elemental Composition of Important Fish Species in Makkah Central Fish Market, Saudi Arabia. Food and Nutrition Sciences, 2016, 7, 429-439.	El Shehawy et al. 2016	Gilt head bream	Sparus aurata						Saudi Arabia	marine		14.71	% dry matter			79.35	crude protein % dry weight									69.83	%	4.61	% dry weight
Emre, N.; Uysal, K.; Emre, Y.; Yetek, I.; Pak, F. 2017. Seasonal variations of omega3 polyunsaturated fatty acids in muscle of Capoeta caelestis. Iranian Journal of Fisheries Sciences. 16(1): 50-58.	Emre et al 2017		Capoeta caelestis	skinless muscle	male	autumn		Karaman	Turkey	freshwater	fish			24.94	% of total fatty acids
Emre, N.; Uysal, K.; Emre, Y.; Yetek, I.; Pak, F. 2017. Seasonal variations of omega3 polyunsaturated fatty acids in muscle of Capoeta caelestis. Iranian Journal of Fisheries Sciences. 16(1): 50-58.	Emre et al 2017		Capoeta caelestis	skinless muscle	male	summer		Karaman	Turkey	freshwater	fish			30.76	% of total fatty acids
Emre, N.; Uysal, K.; Emre, Y.; Yetek, I.; Pak, F. 2017. Seasonal variations of omega3 polyunsaturated fatty acids in muscle of Capoeta caelestis. Iranian Journal of Fisheries Sciences. 16(1): 50-58.	Emre et al 2017		Capoeta caelestis	skinless muscle	female	autumn		Karaman	Turkey	freshwater	fish			25.26	% of total fatty acids
Emre, N.; Uysal, K.; Emre, Y.; Yetek, I.; Pak, F. 2017. Seasonal variations of omega3 polyunsaturated fatty acids in muscle of Capoeta caelestis. Iranian Journal of Fisheries Sciences. 16(1): 50-58.	Emre et al 2017		Capoeta caelestis	skinless muscle	male	spring		Karaman	Turkey	freshwater	fish			23.41	% of total fatty acids
Emre, N.; Uysal, K.; Emre, Y.; Yetek, I.; Pak, F. 2017. Seasonal variations of omega3 polyunsaturated fatty acids in muscle of Capoeta caelestis. Iranian Journal of Fisheries Sciences. 16(1): 50-58.	Emre et al 2017		Capoeta caelestis	skinless muscle	female	spring		Karaman	Turkey	freshwater	fish			23.71	% of total fatty acids
Emre, N.; Uysal, K.; Emre, Y.; Yetek, I.; Pak, F. 2017. Seasonal variations of omega3 polyunsaturated fatty acids in muscle of Capoeta caelestis. Iranian Journal of Fisheries Sciences. 16(1): 50-58.	Emre et al 2017		Capoeta caelestis	skinless muscle	female	winter		Karaman	Turkey	freshwater	fish			26.61	% of total fatty acids
Emre, N.; Uysal, K.; Emre, Y.; Yetek, I.; Pak, F. 2017. Seasonal variations of omega3 polyunsaturated fatty acids in muscle of Capoeta caelestis. Iranian Journal of Fisheries Sciences. 16(1): 50-58.	Emre et al 2017		Capoeta caelestis	skinless muscle	male	winter		Karaman	Turkey	freshwater	fish			24.59	% of total fatty acids
Emre, N.; Uysal, K.; Emre, Y.; Yetek, I.; Pak, F. 2017. Seasonal variations of omega3 polyunsaturated fatty acids in muscle of Capoeta caelestis. Iranian Journal of Fisheries Sciences. 16(1): 50-58.	Emre et al 2017		Capoeta caelestis	skinless muscle	female	summer		Karaman	Turkey	freshwater	fish			28.43	% of total fatty acids
Farag, M.M.A. (2013). Effect of Different Cooking Methods on Nucleic Acid Nitrogen Bases Content of Fresh Sardine Fish and Its Nutritive Value. World Journal of Dairy & Food Sciences 8 (2): 156-164, 2013	Farag 2013	Sardine	Sardina pilchardus				microwave 7min		Egypt	marine		5.9	g/100g			33.8	g/100 g of sample									57.9	g/100 g of sample	2.4	g/100 g of sample	60	mcg	280	mcg											267	IU			8.4	mcg
Farag, M.M.A. (2013). Effect of Different Cooking Methods on Nucleic Acid Nitrogen Bases Content of Fresh Sardine Fish and Its Nutritive Value. World Journal of Dairy & Food Sciences 8 (2): 156-164, 2013	Farag 2013	Sardine	Sardina pilchardus				boiled 25min		Egypt	marine		6.5	g/100g			28.7	g/100 g of sample									63.1	g/100 g of sample	1.7	g/100 g of sample	32	mcg	150	mcg											234	IU			4.9	mcg
Farag, M.M.A. (2013). Effect of Different Cooking Methods on Nucleic Acid Nitrogen Bases Content of Fresh Sardine Fish and Its Nutritive Value. World Journal of Dairy & Food Sciences 8 (2): 156-164, 2013	Farag 2013	Sardine	Sardina pilchardus				grilled 15min		Egypt	marine		4.7	g/100g			32.1	g/100 g of sample									61.1	g/100 g of sample	2.1	g/100 g of sample	45	mcg	210	mcg											289	IU			6.2	mcg
Farag, M.M.A. (2013). Effect of Different Cooking Methods on Nucleic Acid Nitrogen Bases Content of Fresh Sardine Fish and Its Nutritive Value. World Journal of Dairy & Food Sciences 8 (2): 156-164, 2013	Farag 2013	Sardine	Sardina pilchardus				fried 15min		Egypt	marine		11.1	g/100g			22.6	g/100 g of sample									65.2	g/100 g of sample	1.1	g/100 g of sample	39	mcg	270	mcg											327	IU			7.5	mcg
Farag, M.M.A. (2013). Effect of Different Cooking Methods on Nucleic Acid Nitrogen Bases Content of Fresh Sardine Fish and Its Nutritive Value. World Journal of Dairy & Food Sciences 8 (2): 156-164, 2013	Farag 2013	Sardine	Sardina pilchardus				roasted 25min		Egypt	marine		5.5	g/100g			30	g/100 g of sample									62.6	g/100 g of sample	1.9	g/100 g of sample	52	mcg	220	mcg											252	IU			6.7	mcg
Farag, M.M.A. (2013). Effect of Different Cooking Methods on Nucleic Acid Nitrogen Bases Content of Fresh Sardine Fish and Its Nutritive Value. World Journal of Dairy & Food Sciences 8 (2): 156-164, 2013	Farag 2013	Sardine	Sardina pilchardus				fresh		Egypt	marine		9.8	g/100g			20.2	g/100 g of sample									68.5	g/100 g of sample	1.5	g/100 g of sample	100	mcg	300	mcg											267	IU			9	mcg
Fernandes, I.; Nogueira, N.; Faria, G.; Fernandes, T.; Faria, M.; Cordeiro, N. 2018. Lipid and Fatty Acid Composition of Wild Almaco Jack Seriola rivoliana at Two Maturation Stages. Turkish Journal of Fisheries and Aquatic Sciences. 18(8): 959-967.	Fernandes et al 2018	Almaco jack	Seriola rivoliana	muscle	female	pre-spawning	eviscerated	North Atlantic	Madeira	marine	fish	24.04	g/100g	61.48	% of total fatty acids
Fernandes, I.; Nogueira, N.; Faria, G.; Fernandes, T.; Faria, M.; Cordeiro, N. 2018. Lipid and Fatty Acid Composition of Wild Almaco Jack Seriola rivoliana at Two Maturation Stages. Turkish Journal of Fisheries and Aquatic Sciences. 18(8): 959-967.	Fernandes et al 2018	Almaco jack	Seriola rivoliana	gonad	female	pre-spawning	eviscerated	North Atlantic	Madeira	marine	fish	36.17	g/100g	59.55	% of total fatty acids
Fernandes, I.; Nogueira, N.; Faria, G.; Fernandes, T.; Faria, M.; Cordeiro, N. 2018. Lipid and Fatty Acid Composition of Wild Almaco Jack Seriola rivoliana at Two Maturation Stages. Turkish Journal of Fisheries and Aquatic Sciences. 18(8): 959-967.	Fernandes et al 2018	Almaco jack	Seriola rivoliana	gonad	female	resting	eviscerated	North Atlantic	Madeira	marine	fish	13.48	g/100g	55.2	% of total fatty acids
Fernandes, I.; Nogueira, N.; Faria, G.; Fernandes, T.; Faria, M.; Cordeiro, N. 2018. Lipid and Fatty Acid Composition of Wild Almaco Jack Seriola rivoliana at Two Maturation Stages. Turkish Journal of Fisheries and Aquatic Sciences. 18(8): 959-967.	Fernandes et al 2018	Almaco jack	Seriola rivoliana	muscle	female	resting	eviscerated	North Atlantic	Madeira	marine	fish	20.65	g/100g	64.13	% of total fatty acids
Fernandes, I.; Nogueira, N.; Faria, G.; Fernandes, T.; Faria, M.; Cordeiro, N. 2018. Lipid and Fatty Acid Composition of Wild Almaco Jack Seriola rivoliana at Two Maturation Stages. Turkish Journal of Fisheries and Aquatic Sciences. 18(8): 959-967.	Fernandes et al 2018	Almaco jack	Seriola rivoliana	liver	female	resting	eviscerated	North Atlantic	Madeira	marine	fish	9.72	g/100g	63.41	% of total fatty acids
Fernandes, I.; Nogueira, N.; Faria, G.; Fernandes, T.; Faria, M.; Cordeiro, N. 2018. Lipid and Fatty Acid Composition of Wild Almaco Jack Seriola rivoliana at Two Maturation Stages. Turkish Journal of Fisheries and Aquatic Sciences. 18(8): 959-967.	Fernandes et al 2018	Almaco jack	Seriola rivoliana	liver	female	pre-spawning	eviscerated	North Atlantic	Madeira	marine	fish	21.78	g/100g	53.91	% of total fatty acids
Fernandez, T. J.; Anandan, R.; Zynudheen, A. A. 2018. A Comparative Evaluation of Nutritional Composition of Deep Sea and Coastal Shrimp off South-west Coast o India. Fishery Technology. 55(3): 188-196.	Fernandez et al 2018	deep sea shrimp	Aristeus alcocki	whole	12.75cm			Kerala	India	marine	crustacean	3.18	%	21.61	% of total fatty acids	18.81	%									84.13	%	1.12	%
Fernandez, T. J.; Anandan, R.; Zynudheen, A. A. 2018. A Comparative Evaluation of Nutritional Composition of Deep Sea and Coastal Shrimp off South-west Coast o India. Fishery Technology. 55(3): 188-196.	Fernandez et al 2018	coastal shrimp	Fenneropenaeus indicus	whole	16.63cm			Kerala	India	marine	crustacean	1.09	%	31.15	% of total fatty acids	19.23	%									74.62	%	1.52	%
Fernandez, T. J.; Anandan, R.; Zynudheen, A. A. 2018. A Comparative Evaluation of Nutritional Composition of Deep Sea and Coastal Shrimp off South-west Coast o India. Fishery Technology. 55(3): 188-196.	Fernandez et al 2018	deep sea shrimp	Heterocarpus gibbosus	whole	10.72cm			Kerala	India	marine	crustacean	2.72	%	22.15	% of total fatty acids	22.82	%									81.82	%	1.96	%
Fernandez, T. J.; Anandan, R.; Zynudheen, A. A. 2018. A Comparative Evaluation of Nutritional Composition of Deep Sea and Coastal Shrimp off South-west Coast o India. Fishery Technology. 55(3): 188-196.	Fernandez et al 2018	deep sea shrimp	Metapenaeopsis andamanensis	whole	10.26cm			Kerala	India	marine	crustacean	1.22	%	26.73	% of total fatty acids	20.74	%									80.38	%	1.16	%
Fernandez, T. J.; Anandan, R.; Zynudheen, A. A. 2018. A Comparative Evaluation of Nutritional Composition of Deep Sea and Coastal Shrimp off South-west Coast o India. Fishery Technology. 55(3): 188-196.	Fernandez et al 2018	coastal shrimp	Penaeus monodon	whole	18.52cm			Kerala	India	marine	crustacean	1.66	%	20.7	% of total fatty acids	17.46	%									79.01	%	1.21	%
Fernandez, T. J.; Anandan, R.; Zynudheen, A. A. 2018. A Comparative Evaluation of Nutritional Composition of Deep Sea and Coastal Shrimp off South-west Coast o India. Fishery Technology. 55(3): 188-196.	Fernandez et al 2018	deep sea shrimp	Plesionika spinipus	whole	9.12cm			Kerala	India	marine	crustacean	1.13	%	28.12	% of total fatty acids	22.33	%									80.57	%	0.7	%
Fiorella, K. J., Milner, E. M., Bukusi, E., & Fernald, L. C. (2018). Quantity and species of fish consumed shape breast-milk fatty acid concentrations around Lake Victoria, Kenya. Public Health Nutrition, 21(4), 777–784. https://doi.org/10.1017/S1368980017003147	Fiorella et al 2017	Cichlids	Cichlidae	whole				Lake Victoria	Kenya	freshwater
Fiorella, K. J., Milner, E. M., Bukusi, E., & Fernald, L. C. (2018). Quantity and species of fish consumed shape breast-milk fatty acid concentrations around Lake Victoria, Kenya. Public Health Nutrition, 21(4), 777–784. https://doi.org/10.1017/S1368980017003147	Fiorella et al 2017	Dagaa	Rastrineobola argentea	whole				Lake Victoria	Kenya	freshwater
Firlianty, E. Suprayitno, Hardoko, H. Nursyam. (2014) Protein Profile and Amino acid Profile of Vacuum drying and Freeze- drying of Family Channidae Collected from Central Kalimanatan, Indonesia from the International Journal of Biosciences. Vol. 5, No.8, p. 75-83.	Firlianty et al 2014	Snakeheads	C. Micropelthes	Powder of Sneakeheads			Vaccum drying powder	Central Kalimatan	Indonesia
Firlianty, E. Suprayitno, Hardoko, H. Nursyam. (2014) Protein Profile and Amino acid Profile of Vacuum drying and Freeze- drying of Family Channidae Collected from Central Kalimanatan, Indonesia from the International Journal of Biosciences. Vol. 5, No.8, p. 75-83.	Firlianty et al 2014	Snakeheads	C. Micropelthes	Powder of Sneakeheads			Freeze- drying powder	Central Kalimatan	Indonesia
Firlianty, E. Suprayitno, Hardoko, H. Nursyam. (2014) Protein Profile and Amino acid Profile of Vacuum drying and Freeze- drying of Family Channidae Collected from Central Kalimanatan, Indonesia from the International Journal of Biosciences. Vol. 5, No.8, p. 75-83.	Firlianty et al 2014	Snakeheads	C. Pleurophthalmus	Powder of Sneakeheads			Freeze- drying powder	Central Kalimatan	Indonesia
Firlianty, E. Suprayitno, Hardoko, H. Nursyam. (2014) Protein Profile and Amino acid Profile of Vacuum drying and Freeze- drying of Family Channidae Collected from Central Kalimanatan, Indonesia from the International Journal of Biosciences. Vol. 5, No.8, p. 75-83.	Firlianty et al 2014	Snakeheads	C. Pleurophthalmus	Powder of Sneakeheads			Vaccum drying powder	Central Kalimatan	Indonesia
Firlianty, E. Suprayitno, Hardoko, H. Nursyam. (2014) Protein Profile and Amino acid Profile of Vacuum drying and Freeze- drying of Family Channidae Collected from Central Kalimanatan, Indonesia from the International Journal of Biosciences. Vol. 5, No.8, p. 75-83.	Firlianty et al 2014	Snakeheads	Channa striata	Powder of Sneakeheads			Freeze- drying powder	Central Kalimatan	Indonesia
Firlianty, E. Suprayitno, Hardoko, H. Nursyam. (2014) Protein Profile and Amino acid Profile of Vacuum drying and Freeze- drying of Family Channidae Collected from Central Kalimanatan, Indonesia from the International Journal of Biosciences. Vol. 5, No.8, p. 75-83.	Firlianty et al 2014	Snakeheads	Channa striata	Powder of Sneakeheads			Vaccum drying powder	Central Kalimatan	Indonesia
Gencbay, G.; Turhan, S. 2016. Proximate Composition and Nutritional Profile of the Black Sea Anchovy (Engraulis encrasicholus) Whole Fish, Fillets, and By-Products. Journal of Aquatic Food Product Technology. 25(6): 864-874.	Gencbay & Turhan, 2018	Black Sea anchovy	Engraulis encrasicolus	Viscera	8.87±2.11%	Nov 2012 - Jan 2013		Black Sea	Turkey	marine	fish	23.90±4.36	%			12.05±1.44	%									61.50±3.59	%	2.09±0.22	%
Gencbay, G.; Turhan, S. 2016. Proximate Composition and Nutritional Profile of the Black Sea Anchovy (Engraulis encrasicholus) Whole Fish, Fillets, and By-Products. Journal of Aquatic Food Product Technology. 25(6): 864-874.	Gencbay & Turhan, 2018	Black Sea anchovy	Engraulis encrasicolus	fillet	67.59 ±1.46%	Nov 2012 - Jan 2013		Black Sea	Turkey	marine	fish	12.53±1.17	%			17.52±0.65	%									68.08±1.05	%	1.52±0.10	%
Gencbay, G.; Turhan, S. 2016. Proximate Composition and Nutritional Profile of the Black Sea Anchovy (Engraulis encrasicholus) Whole Fish, Fillets, and By-Products. Journal of Aquatic Food Product Technology. 25(6): 864-874.	Gencbay & Turhan, 2018	Black Sea anchovy	Engraulis encrasicolus	head	17.98±2.10%	Nov 2012 - Jan 2013		Black Sea	Turkey	marine	fish	10.02±2.38	%			13.39±0.17	%									70.94±1.23	%	5.00±0.35	%
Gencbay, G.; Turhan, S. 2016. Proximate Composition and Nutritional Profile of the Black Sea Anchovy (Engraulis encrasicholus) Whole Fish, Fillets, and By-Products. Journal of Aquatic Food Product Technology. 25(6): 864-874.	Gencbay & Turhan, 2018	Black Sea anchovy	Engraulis encrasicolus	frame	5.56±0.47%	Nov 2012 - Jan 2013		Black Sea	Turkey	marine	fish	15.5±0.78	%			16.47±0.38	%									59.72±1.16	%	7.60±0.55	%
Gencbay, G.; Turhan, S. 2016. Proximate Composition and Nutritional Profile of the Black Sea Anchovy (Engraulis encrasicholus) Whole Fish, Fillets, and By-Products. Journal of Aquatic Food Product Technology. 25(6): 864-874.	Gencbay & Turhan, 2018	Black Sea anchovy	Engraulis encrasicolus	whole fish	7.55±0.81g, 10.72 ±0.12cm	Nov 2012 - Jan 2013		Black Sea	Turkey	marine	fish	12.79±0.53	%			16.06±0.35	%									68.22±1.32	%	2.57±0.18	%
Gong, Y.; Lu, J.; Huang, Y.; Gao, L.; Wang, X.; Huang, H. 2019. Nutrient compositional differentiation in the muscle of wild, inshore and offshore cage-cultured large yellow croaker (Pseudosciaena crocea). Iranian Journal of Fisheries Sciences. 18(3): 497-506.	Gong et al 2019	large yellow croaker	Pseudosciaena crocea	muscle		offshore cage culture		Fujian	China	marine	fish	21.17	% of dry weight			73.94	% of dry weight									76.32	% of wet weight	5.4	% of dry weight
Gong, Y.; Lu, J.; Huang, Y.; Gao, L.; Wang, X.; Huang, H. 2019. Nutrient compositional differentiation in the muscle of wild, inshore and offshore cage-cultured large yellow croaker (Pseudosciaena crocea). Iranian Journal of Fisheries Sciences. 18(3): 497-506.	Gong et al 2019	large yellow croaker	Pseudosciaena crocea	muscle		wild	skinned and filleted	Fujian	China	marine	fish	10.13	% of dry weight			84.73	% of dry weight									79.77	% of wet weight	5.78	% of dry weight
Gong, Y.; Lu, J.; Huang, Y.; Gao, L.; Wang, X.; Huang, H. 2019. Nutrient compositional differentiation in the muscle of wild, inshore and offshore cage-cultured large yellow croaker (Pseudosciaena crocea). Iranian Journal of Fisheries Sciences. 18(3): 497-506.	Gong et al 2019	large yellow croaker	Pseudosciaena crocea	muscle		inshore cage culture		Fujian	China	marine	fish	34.47	% of dry weight			58.05	% of dry weight									70.6	% of wet weight	4.14	% of dry weight
Gonzalez, M. A.; Angon, E.; Rodriguez, J.; Moya, A.; Garcia, A.; Pena, F. 2017. Yield, flesh parameters, and proximate and fatty acid composition in muscle tissue of wild and cultured Vieja Colorada (Cichlasoma festae) in tropical Ecuadorian river. Spanish Journal of Agricultural Research. 15(3).	Gonzalez et al 2017	Vieja Colorada	Cichlasoma festae	flesh		2016-05-01		Babahoyo River	Ecuador	freshwater	fish	1.96	g/100g wet weight			16.8	g/100g wet weight									79.27	g/100g wet weight	1.29	g/100g wet weight
Gonzalez, M. A.; Angon, E.; Rodriguez, J.; Moya, A.; Garcia, A.; Pena, F. 2017. Yield, flesh parameters, and proximate and fatty acid composition in muscle tissue of wild and cultured Vieja Colorada (Cichlasoma festae) in tropical Ecuadorian river. Spanish Journal of Agricultural Research. 15(3).	Gonzalez et al 2017	Vieja Colorada	Cichlasoma festae	flesh		2016-05-01		Babahoyo River	Ecuador	freshwater farmed	fish	2.03	g/100g wet weight			17.86	g/100g wet weight									78.84	g/100g wet weight	1.42	g/100g wet weight
Harlioglu, A. G.; Yilmaz, O.; Sarigul, H. 2017. Determination of fatty acid profiles, cholesterol and D, E, K vitamin's content in Astacus leptodactylus caught from wild prior to reproduction period. Invertebrate Reproduction & Development. 61(1): 41-48.	Harlioglu et al 2017	Crayfish	Astacus leptodactylus	Testes				Elazig	Turkey	freshwater	crustacean			16.89	% of total fatty acids							1.3	mg/g
Harlioglu, A. G.; Yilmaz, O.; Sarigul, H. 2017. Determination of fatty acid profiles, cholesterol and D, E, K vitamin's content in Astacus leptodactylus caught from wild prior to reproduction period. Invertebrate Reproduction & Development. 61(1): 41-48.	Harlioglu et al 2017	Crayfish	Astacus leptodactylus	Hepatopancreas of male				Elazig	Turkey	freshwater	crustacean			18.4	% of total fatty acids							1.96	mg/g
Harlioglu, A. G.; Yilmaz, O.; Sarigul, H. 2017. Determination of fatty acid profiles, cholesterol and D, E, K vitamin's content in Astacus leptodactylus caught from wild prior to reproduction period. Invertebrate Reproduction & Development. 61(1): 41-48.	Harlioglu et al 2017	Crayfish	Astacus leptodactylus	Vasa deferentia				Elazig	Turkey	freshwater	crustacean			17.83	% of total fatty acids							0.74	mg/g
Harlioglu, A. G.; Yilmaz, O.; Sarigul, H. 2017. Determination of fatty acid profiles, cholesterol and D, E, K vitamin's content in Astacus leptodactylus caught from wild prior to reproduction period. Invertebrate Reproduction & Development. 61(1): 41-48.	Harlioglu et al 2017	Crayfish	Astacus leptodactylus	Ovary				Elazig	Turkey	freshwater	crustacean			19.38	% of total fatty acids							2.63	mg/g
Harlioglu, A. G.; Yilmaz, O.; Sarigul, H. 2017. Determination of fatty acid profiles, cholesterol and D, E, K vitamin's content in Astacus leptodactylus caught from wild prior to reproduction period. Invertebrate Reproduction & Development. 61(1): 41-48.	Harlioglu et al 2017	Crayfish	Astacus leptodactylus	Abdomen muscle of male				Elazig	Turkey	freshwater	crustacean	0.51	% wet matter	19.65	% of total fatty acids	16.11	% of wet weight					1.2	mg/g	329	kcal/100g	79.07	% of wet weight	1.45	% of wet weight
Harlioglu, A. G.; Yilmaz, O.; Sarigul, H. 2017. Determination of fatty acid profiles, cholesterol and D, E, K vitamin's content in Astacus leptodactylus caught from wild prior to reproduction period. Invertebrate Reproduction & Development. 61(1): 41-48.	Harlioglu et al 2017	Crayfish	Astacus leptodactylus	Abdomen muscle of female		2015-12-01		Elazig	Turkey	freshwater	crustacean	0.48	% wet matter	17.23	% of total fatty acids	15.85	% of wet weight					1.19	mg/g	338	kcal/100g	80.03	% of wet weight	1.51	% of wet weight
Harlioglu, A. G.; Yilmaz, O.; Sarigul, H. 2017. Determination of fatty acid profiles, cholesterol and D, E, K vitamin's content in Astacus leptodactylus caught from wild prior to reproduction period. Invertebrate Reproduction & Development. 61(1): 41-48.	Harlioglu et al 2017	Crayfish	Astacus leptodactylus	Hepatopancreas of female				Elazig	Turkey	freshwater	crustacean			19.84	% of total fatty acids							1.8	mg/g
Harlioglu, A.G., & Yilmaz, O. (2011) Fatty acid composition, cholesterol and fat-soluble vitamins of wild-caught freshwater spiny eel, Mastacembelus simack (Walbaum, 1792). J. Appl. Ichthyol. 27, 1123–1127	Harlioglu & Yilmaz 2011	Spiny Eel	Mastacembelus simack				muscle		Turkey	freshwater	wild caught	10.92	%			17.06	%									75.87	%	1.02	%
Harlioglu, A.G., & Yilmaz, O. (2011) Fatty acid composition, cholesterol and fat-soluble vitamins of wild-caught freshwater spiny eel, Mastacembelus simack (Walbaum, 1792). J. Appl. Ichthyol. 27, 1123–1127	Harlioglu & Yilmaz 2011		Pomatomus saltatri						Turkey	marine
Harlioglu, A.G., & Yilmaz, O. (2011) Fatty acid composition, cholesterol and fat-soluble vitamins of wild-caught freshwater spiny eel, Mastacembelus simack (Walbaum, 1792). J. Appl. Ichthyol. 27, 1123–1127	Harlioglu & Yilmaz 2011		Scomber Japonicus						Turkey	marine
Harlioglu, A.G., & Yilmaz, O. (2011) Fatty acid composition, cholesterol and fat-soluble vitamins of wild-caught freshwater spiny eel, Mastacembelus simack (Walbaum, 1792). J. Appl. Ichthyol. 27, 1123–1127	Harlioglu & Yilmaz 2011		Trachurus trachurus						Turkey	marine
Hassan, M, Chatha, S.A.S, Tahira, I. & Hussain, B. (2010) "Total Lipids and Fatty Acid Profile in the Liver of Wild and Farmed Catla Catla Fish." Grasas Y Aceites 61.1: 52-57.	Hassan et al. 2010	freshwater major carp	Catla catla	liver	901-1200g				Pakistan	freshwater farmed		6.41	%													68.13	%
Hassan, M, Chatha, S.A.S, Tahira, I. & Hussain, B. (2010) "Total Lipids and Fatty Acid Profile in the Liver of Wild and Farmed Catla Catla Fish." Grasas Y Aceites 61.1: 52-57.	Hassan et al. 2010	freshwater major carp	Catla catla	liver	901-1200g				Pakistan	freshwater		4.58	%													73.07	%
Hassan, M, Chatha, S.A.S, Tahira, I. & Hussain, B. (2010) "Total Lipids and Fatty Acid Profile in the Liver of Wild and Farmed Catla Catla Fish." Grasas Y Aceites 61.1: 52-57.	Hassan et al. 2010	freshwater major carp	Catla catla	liver	1201-1500g				Pakistan	freshwater		5.91	%													69.43	%
Hassan, M, Chatha, S.A.S, Tahira, I. & Hussain, B. (2010) "Total Lipids and Fatty Acid Profile in the Liver of Wild and Farmed Catla Catla Fish." Grasas Y Aceites 61.1: 52-57.	Hassan et al. 2010	freshwater major carp	Catla catla	liver	601-900g				Pakistan	freshwater		3.32	%													76.45	%
Hassan, M, Chatha, S.A.S, Tahira, I. & Hussain, B. (2010) "Total Lipids and Fatty Acid Profile in the Liver of Wild and Farmed Catla Catla Fish." Grasas Y Aceites 61.1: 52-57.	Hassan et al. 2010	freshwater major carp	Catla catla	liver	601-900g				Pakistan	freshwater farmed		7.43	%													61.47	%
Hassan, M, Chatha, S.A.S, Tahira, I. & Hussain, B. (2010) "Total Lipids and Fatty Acid Profile in the Liver of Wild and Farmed Catla Catla Fish." Grasas Y Aceites 61.1: 52-57.	Hassan et al. 2010	freshwater major carp	Catla catla	liver	601-900g				Pakistan	freshwater farmed		4.72	%													75.43	%
Haug, A., Christopherson, O.A., Kinabo, J., Kaunda, W., & Eik, L.O. (2010). Use of Dried Kapenta (Limnothrissa miodon and Stolothrissa tanganicae) and Other Products Based on Whole Fish for Complementing Maize-Based Diets. African Journal of Food, Agriculture, Nutrition, and Development. vol. 10 (5). pp. 2478-2500	Haug et al. 2010	kapenta; Dogaa; Ndgaa	Limnothrissa miodon; Stolothrissa tanganicae						Zambia	freshwater	small dried fish					72.9	%																															28	µg/100g
Haug, A., Christopherson, O.A., Kinabo, J., Kaunda, W., & Eik, L.O. (2010). Use of Dried Kapenta (Limnothrissa miodon and Stolothrissa tanganicae) and Other Products Based on Whole Fish for Complementing Maize-Based Diets. African Journal of Food, Agriculture, Nutrition, and Development. vol. 10 (5). pp. 2478-2500	Haug et al. 2010	Norwegian fish protein concentrate (FPC) type B	processed dish						Zambia							72.8	%																															36	µg/100g
Herawati, T.; Yustiati, A.; Nurhayati, A.; Mustikawati, R.; Iop, 2018. Proximate composition of several fish from Jatigede Reservoir in Sumedang district, West Java. Asean-Fen International Fisheries Symposium - 2017.	Herawati et al 2018		Barbodes balleroides					Jatigede Reservoir, West Java	Indonesia	freshwater	fish	6.54	%			19.3	%			2.3	%					67.5	%	4.36	%
Herawati, T.; Yustiati, A.; Nurhayati, A.; Mustikawati, R.; Iop, 2018. Proximate composition of several fish from Jatigede Reservoir in Sumedang district, West Java. Asean-Fen International Fisheries Symposium - 2017.	Herawati et al 2018		Barbodes gonionotus					Jatigede Reservoir, West Java	Indonesia	freshwater	fish	5.37	%			14.43	%			2.04	%					76.53	%	3.63	%
Herawati, T.; Yustiati, A.; Nurhayati, A.; Mustikawati, R.; Iop, 2018. Proximate composition of several fish from Jatigede Reservoir in Sumedang district, West Java. Asean-Fen International Fisheries Symposium - 2017.	Herawati et al 2018		Channa striata					Jatigede Reservoir, West Java	Indonesia	freshwater	fish	0.72	%			18.57	%			0.12	%					77.75	%	2.85	%
Herawati, T.; Yustiati, A.; Nurhayati, A.; Mustikawati, R.; Iop, 2018. Proximate composition of several fish from Jatigede Reservoir in Sumedang district, West Java. Asean-Fen International Fisheries Symposium - 2017.	Herawati et al 2018		Chanos chanos					Jatigede Reservoir, West Java	Indonesia	freshwater	fish	1.66	%			21.93	%			0.21	%					74.22	%	1.98	%
Herawati, T.; Yustiati, A.; Nurhayati, A.; Mustikawati, R.; Iop, 2018. Proximate composition of several fish from Jatigede Reservoir in Sumedang district, West Java. Asean-Fen International Fisheries Symposium - 2017.	Herawati et al 2018		Diplocheilichthys pleurotaenia					Jatigede Reservoir, West Java	Indonesia	freshwater	fish	2.89	%			19.05	%			2.42	%					70.91	%	4.73	%
Herawati, T.; Yustiati, A.; Nurhayati, A.; Mustikawati, R.; Iop, 2018. Proximate composition of several fish from Jatigede Reservoir in Sumedang district, West Java. Asean-Fen International Fisheries Symposium - 2017.	Herawati et al 2018		Hampala macrolepidota					Jatigede Reservoir, West Java	Indonesia	freshwater	fish	6.86	%			19.31	%			0.47	%					71.15	%	2.21	%
Herawati, T.; Yustiati, A.; Nurhayati, A.; Mustikawati, R.; Iop, 2018. Proximate composition of several fish from Jatigede Reservoir in Sumedang district, West Java. Asean-Fen International Fisheries Symposium - 2017.	Herawati et al 2018		Mustacoleucus marginatus					Jatigede Reservoir, West Java	Indonesia	freshwater	fish	4.4	%			15.64	%			0.74	%					75.93	%	3.59	%
Herawati, T.; Yustiati, A.; Nurhayati, A.; Mustikawati, R.; Iop, 2018. Proximate composition of several fish from Jatigede Reservoir in Sumedang district, West Java. Asean-Fen International Fisheries Symposium - 2017.	Herawati et al 2018		Mystus glio					Jatigede Reservoir, West Java	Indonesia	freshwater	fish	4.94	%			16.9	%			0.96	%					75.95	%	1.25	%
Herawati, T.; Yustiati, A.; Nurhayati, A.; Mustikawati, R.; Iop, 2018. Proximate composition of several fish from Jatigede Reservoir in Sumedang district, West Java. Asean-Fen International Fisheries Symposium - 2017.	Herawati et al 2018		Oreochromis niloticus					Jatigede Reservoir, West Java	Indonesia	freshwater	fish	1.58	%			18.75	%			1.19	%					76.81	%	1.67	%
Herawati, T.; Yustiati, A.; Nurhayati, A.; Mustikawati, R.; Iop, 2018. Proximate composition of several fish from Jatigede Reservoir in Sumedang district, West Java. Asean-Fen International Fisheries Symposium - 2017.	Herawati et al 2018		Osteochillus haselltii					Jatigede Reservoir, West Java	Indonesia	freshwater	fish	4.04	%			18.63	%			2.64	%					70.35	%	4.3	%
Herawati, T.; Yustiati, A.; Nurhayati, A.; Mustikawati, R.; Iop, 2018. Proximate composition of several fish from Jatigede Reservoir in Sumedang district, West Java. Asean-Fen International Fisheries Symposium - 2017.	Herawati et al 2018		Osteochillus sp					Jatigede Reservoir, West Java	Indonesia	freshwater	fish	3.59	%			17.18	%			0.39	%					75.6	%	3.24	%
Herawati, T.; Yustiati, A.; Nurhayati, A.; Mustikawati, R.; Iop, 2018. Proximate composition of several fish from Jatigede Reservoir in Sumedang district, West Java. Asean-Fen International Fisheries Symposium - 2017.	Herawati et al 2018		Osteochillus vitatus					Jatigede Reservoir, West Java	Indonesia	freshwater	fish	2.82	%			17.67	%			1.97	%					73.3	%	4.24	%
Herawati, T.; Yustiati, A.; Nurhayati, A.; Mustikawati, R.; Iop, 2018. Proximate composition of several fish from Jatigede Reservoir in Sumedang district, West Java. Asean-Fen International Fisheries Symposium - 2017.	Herawati et al 2018		Rasbora argyrotaenia					Jatigede Reservoir, West Java	Indonesia	freshwater	fish	2.58	%			19.88	%			1.87	%					70.8	%	4.87	%
Herawati, T.; Yustiati, A.; Nurhayati, A.; Mustikawati, R.; Iop, 2018. Proximate composition of several fish from Jatigede Reservoir in Sumedang district, West Java. Asean-Fen International Fisheries Symposium - 2017.	Herawati et al 2018		Trichogaster pectoralis					Jatigede Reservoir, West Java	Indonesia	freshwater	fish	4.18	%			18.96	%			1.82	%					71.31	%	3.73	%
Hoq, M. E., Islam, M. Z., & Alam, M.J. (2006). Smoking of shrimp and fish from coastal village of north-west Bangladesh. Banglaesh Journal of Fisheries Research. 10(2). pp. 203-206.	Hoq et al. 2006	brown shrimp	Metapenacus brevicornis				market sample		Bangladesh	freshwater	small dried fish	9.83	g/100g			75.57	g/100g									19.51	g/100g	12.87	g/100g
Hoq, M. E., Islam, M. Z., & Alam, M.J. (2006). Smoking of shrimp and fish from coastal village of north-west Bangladesh. Banglaesh Journal of Fisheries Research. 10(2). pp. 203-206.	Hoq et al. 2006	brown shrimp	Metapenacus brevicornis				fresh		Bangladesh	freshwater	small dried fish	11.62	g/100g			72.37	g/100g									79.95	g/100g	15.46	g/100g
Hoq, M. E., Islam, M. Z., & Alam, M.J. (2006). Smoking of shrimp and fish from coastal village of north-west Bangladesh. Banglaesh Journal of Fisheries Research. 10(2). pp. 203-206.	Hoq et al. 2006	brown shrimp	Metapenacus brevicornis				smoked 90 days		Bangladesh	freshwater	small dried fish	15.38	g/100g			68.74	g/100g									24.19	g/100g	14.72	g/100g
Hoq, M. E., Islam, M. Z., & Alam, M.J. (2006). Smoking of shrimp and fish from coastal village of north-west Bangladesh. Banglaesh Journal of Fisheries Research. 10(2). pp. 203-206.	Hoq et al. 2006	brown shrimp	Metapenacus brevicornis				smoked 60 days		Bangladesh	freshwater	small dried fish	12.59	g/100g			72.75	g/100g									21.42	g/100g	13.97	g/100g
Hoq, M. E., Islam, M. Z., & Alam, M.J. (2006). Smoking of shrimp and fish from coastal village of north-west Bangladesh. Banglaesh Journal of Fisheries Research. 10(2). pp. 203-206.	Hoq et al. 2006	brown shrimp	Metapenacus brevicornis				smoked 0 days		Bangladesh	freshwater	small dried fish	7.88	g/100g			77.98	g/100g									12.7	g/100g	13.08	g/100g
Hoq, M. E., Islam, M. Z., & Alam, M.J. (2006). Smoking of shrimp and fish from coastal village of north-west Bangladesh. Banglaesh Journal of Fisheries Research. 10(2). pp. 203-206.	Hoq et al. 2006	brown shrimp	Metapenacus brevicornis				smoked 30 days		Bangladesh	freshwater	small dried fish	9.54	g/100g			77.58	g/100g									16.89	g/100g	11.71	g/100g
Hossain, M. A.; Al-Abdul-Elah, K.; Yaseen, S. B. 2019. Seasonal variations in proximate and fatty acid composition of sobaity sea bream (Sparidentex hasta) in Kuwait waters. Journal of the Marine Biological Association of the United Kingdom. 99(4): 991-998.	Hossain et al 2019	Sobaity sea bream	Sparidentex hasta	skinless fillet		post-spawning		Sharq	Kuwait	marine	fish	1.9	% fresh matter	44.5	% of total fatty acids	19.3	% fresh matter									77.5	% fresh matter	1.1	% fresh matter
Hossain, M. A.; Al-Abdul-Elah, K.; Yaseen, S. B. 2019. Seasonal variations in proximate and fatty acid composition of sobaity sea bream (Sparidentex hasta) in Kuwait waters. Journal of the Marine Biological Association of the United Kingdom. 99(4): 991-998.	Hossain et al 2019	Sobaity sea bream	Sparidentex hasta	skinless fillet		summer		Sharq	Kuwait	marine	fish	2	% fresh matter	46.12	% of total fatty acids	19.8	% fresh matter									76.7	% fresh matter	1.1	% fresh matter
Hossain, M. A.; Al-Abdul-Elah, K.; Yaseen, S. B. 2019. Seasonal variations in proximate and fatty acid composition of sobaity sea bream (Sparidentex hasta) in Kuwait waters. Journal of the Marine Biological Association of the United Kingdom. 99(4): 991-998.	Hossain et al 2019	Sobaity sea bream	Sparidentex hasta	skinless fillet		spawning		Sharq	Kuwait	marine	fish	2.4	% fresh matter	38.98	% of total fatty acids	18.3	% fresh matter									77.9	% fresh matter	1.2	% fresh matter
Hossain, M. A.; Al-Abdul-Elah, K.; Yaseen, S. B. 2019. Seasonal variations in proximate and fatty acid composition of sobaity sea bream (Sparidentex hasta) in Kuwait waters. Journal of the Marine Biological Association of the United Kingdom. 99(4): 991-998.	Hossain et al 2019	Sobaity sea bream	Sparidentex hasta	skinless fillet		pre-spawning		Sharq	Kuwait	marine	fish	3.5	% fresh matter	39.55	% of total fatty acids	18.6	% fresh matter									76.3	% fresh matter	1.2	% fresh matter
Hossain, M. N., Afroz Humaira, M.Z. Haque, and Begum Mohajira. "Evaluation of Nutritional Properties of Some Small Indigenous Fishes Species in Bangladesh." International Journal of Biosciences (IJB) Int. J. Biosci. 6.6 (2015): 102-09.	Hossain et al. 2015	Mola	Amblypharyngodon mola				whole	Kawran Bazar, Dhaka	Bangladesh	freshwater	small indigenous fish	6.28	%			17.95	%									72.29	%	1.78	%
Hossain, M. N., Afroz Humaira, M.Z. Haque, and Begum Mohajira. "Evaluation of Nutritional Properties of Some Small Indigenous Fishes Species in Bangladesh." International Journal of Biosciences (IJB) Int. J. Biosci. 6.6 (2015): 102-09.	Hossain et al. 2015	Koi	Anabas testudineus				whole	Kawran Bazar, Dhaka	Bangladesh	freshwater	small indigenous fish	5.31	%			16.18	%									72.6	%	3.02	%
Hossain, M. N., Afroz Humaira, M.Z. Haque, and Begum Mohajira. "Evaluation of Nutritional Properties of Some Small Indigenous Fishes Species in Bangladesh." International Journal of Biosciences (IJB) Int. J. Biosci. 6.6 (2015): 102-09.	Hossain et al. 2015	Bele	Awaous grammepomus				whole	Town Hall Bazar, Dhaka	Bangladesh	freshwater	small indigenous fish	1.54	%			16.21	%									77.21	%	2.06	%
Hossain, M. N., Afroz Humaira, M.Z. Haque, and Begum Mohajira. "Evaluation of Nutritional Properties of Some Small Indigenous Fishes Species in Bangladesh." International Journal of Biosciences (IJB) Int. J. Biosci. 6.6 (2015): 102-09.	Hossain et al. 2015	Tengra	Batasio tengana				whole	Kawran Bazar, Dhaka	Bangladesh	freshwater	small indigenous fish	4.46	%			14.37	%									76.49	%	2.29	%
Hossain, M. N., Afroz Humaira, M.Z. Haque, and Begum Mohajira. "Evaluation of Nutritional Properties of Some Small Indigenous Fishes Species in Bangladesh." International Journal of Biosciences (IJB) Int. J. Biosci. 6.6 (2015): 102-09.	Hossain et al. 2015	Nama chanda	Chanda nama				whole	Town Hall Bazar, Dhaka	Bangladesh	freshwater	small indigenous fish	3.88	%			17.31	%									75.12	%	1.59	%
Hossain, M. N., Afroz Humaira, M.Z. Haque, and Begum Mohajira. "Evaluation of Nutritional Properties of Some Small Indigenous Fishes Species in Bangladesh." International Journal of Biosciences (IJB) Int. J. Biosci. 6.6 (2015): 102-09.	Hossain et al. 2015	Taki	Channa punctatus				whole	Town Hall Bazar, Dhaka	Bangladesh	freshwater	small indigenous fish	3.01	%			15.91	%									76.35	%	3.47	%
Hossain, M. N., Afroz Humaira, M.Z. Haque, and Begum Mohajira. "Evaluation of Nutritional Properties of Some Small Indigenous Fishes Species in Bangladesh." International Journal of Biosciences (IJB) Int. J. Biosci. 6.6 (2015): 102-09.	Hossain et al. 2015	Kechhki	Corica soborna				whole	Kawran Bazar, Dhaka	Bangladesh	freshwater	small indigenous fish	4.35	%			16.95	%									73.83	%	2.4	%
Hossain, M. N., Afroz Humaira, M.Z. Haque, and Begum Mohajira. "Evaluation of Nutritional Properties of Some Small Indigenous Fishes Species in Bangladesh." International Journal of Biosciences (IJB) Int. J. Biosci. 6.6 (2015): 102-09.	Hossain et al. 2015	Darkina	Esomus danricus				whole	Hatirpull Bazar, Dhaka	Bangladesh	freshwater	small indigenous fish	5.33	%			14.29	%									75.97	%	2.37	%
Hossain, M. N., Afroz Humaira, M.Z. Haque, and Begum Mohajira. "Evaluation of Nutritional Properties of Some Small Indigenous Fishes Species in Bangladesh." International Journal of Biosciences (IJB) Int. J. Biosci. 6.6 (2015): 102-09.	Hossain et al. 2015	Chapila	Gonialosa manmina				whole	Hatirpull Bazar, Dhaka	Bangladesh	freshwater	small indigenous fish	4.9	%			15.09	%									76.34	%	1.49	%
Hossain, M. N., Afroz Humaira, M.Z. Haque, and Begum Mohajira. "Evaluation of Nutritional Properties of Some Small Indigenous Fishes Species in Bangladesh." International Journal of Biosciences (IJB) Int. J. Biosci. 6.6 (2015): 102-09.	Hossain et al. 2015	Punti	Puntius puntio				whole	Kawran Bazar, Dhaka	Bangladesh	freshwater	small indigenous fish	2.01	%			15.2	%									76.19	%	3.06	%
Jabeen, F. & Chaudhry, A. S. (2011). Chemical compositions and fatty acid profiles of three freshwater fish species. Food. Chemistry. 125. pp. 991-996	Jabeen & Chaudhry 2011	Common carp	Cyprinus carpio					Chasma, Indus River (downstream)	Pakistan	freshwater		10.08	% dry matter			45.53	% dry matter			37.25	% dry matter			421.84	kcal/100 g dry matter	78.3	% of wet weight	7.14	% dry matter
Jabeen, F. & Chaudhry, A. S. (2011). Chemical compositions and fatty acid profiles of three freshwater fish species. Food. Chemistry. 125. pp. 991-996	Jabeen & Chaudhry 2011	Common carp	Cyprinus carpio					Shehbaz khel, Indus River (upstream)	Pakistan	freshwater		13.99	% dry matter			53.59	% dry matter			24.51	% dry matter			438.31	kcal/100 g dry matter	79.08	% of wet weight	7.91	% dry matter
Jabeen, F. & Chaudhry, A. S. (2011). Chemical compositions and fatty acid profiles of three freshwater fish species. Food. Chemistry. 125. pp. 991-996	Jabeen & Chaudhry 2011	Rohu	Labeo rohita					Shehbaz khel, Indus River (upstream)	Pakistan	freshwater		12.56	% dry matter			57.31	% dry matter			23.71	% dry matter			437.12	kcal/100 g dry matter	77.99	% of wet weight	6.42	% dry matter
Jabeen, F. & Chaudhry, A. S. (2011). Chemical compositions and fatty acid profiles of three freshwater fish species. Food. Chemistry. 125. pp. 991-996	Jabeen & Chaudhry 2011	Rohu	Labeo rohita					Chasma, Indus River (downstream)	Pakistan	freshwater		9.94	% dry matter			50.19	% dry matter			33.5	% dry matter			424.22	kcal/100 g dry matter	80.01	% of wet weight	6.37	% dry matter
Jabeen, F. & Chaudhry, A. S. (2011). Chemical compositions and fatty acid profiles of three freshwater fish species. Food. Chemistry. 125. pp. 991-996	Jabeen & Chaudhry 2011	Tilapia	Oreochromis mossambicus					Shehbaz khel, Indus River (upstream)	Pakistan	freshwater		18.83	% dry matter			39.84	% dry matter			30.5	% dry matter			450.87	kcal/100 g dry matter	75.61	% of wet weight	10.82	% dry matter
Jabeen, F. & Chaudhry, A. S. (2011). Chemical compositions and fatty acid profiles of three freshwater fish species. Food. Chemistry. 125. pp. 991-996	Jabeen & Chaudhry 2011	Tilapia	Oreochromis mossambicus					Chasma, Indus River (downstream)	Pakistan	freshwater		14.06	% dry matter			50.09	% dry matter			23.8	% dry matter			422.28	kcal/100 g dry matter	74.86	% of wet weight	12.05	% dry matter
Jabeen, F., & Chaudhry, A. S. (2016). NUTRITIONAL COMPOSITION OF SEVEN COMMERCIALLY IMPORTANT FRESHWATER FISH SPECIES AND THE USE OF CLUSTER ANALYSIS AS A TOOL FOR THEIR CLASSIFICATION. JAPS: Journal Of Animal & Plant Sciences, 26(1), 282­290	Jabeen & Chaudhry 2016	Singhari	Aorichthys aorsarwari		1kg				Pakistan	freshwater		15.9	% dry matter			77	% dry matter			3.4	% dry matter			464.8	kcal/100 g dry matter			3.7	% dry matter
Jabeen, F., & Chaudhry, A. S. (2016). NUTRITIONAL COMPOSITION OF SEVEN COMMERCIALLY IMPORTANT FRESHWATER FISH SPECIES AND THE USE OF CLUSTER ANALYSIS AS A TOOL FOR THEIR CLASSIFICATION. JAPS: Journal Of Animal & Plant Sciences, 26(1), 282­290	Jabeen & Chaudhry 2016	Singhari	Aorichthys aorsarwari		2kg				Pakistan	freshwater		19.3	% dry matter			75	% dry matter			0.9	% dry matter			477.6	kcal/100 g dry matter			4.8	% dry matter
Jabeen, F., & Chaudhry, A. S. (2016). NUTRITIONAL COMPOSITION OF SEVEN COMMERCIALLY IMPORTANT FRESHWATER FISH SPECIES AND THE USE OF CLUSTER ANALYSIS AS A TOOL FOR THEIR CLASSIFICATION. JAPS: Journal Of Animal & Plant Sciences, 26(1), 282­290	Jabeen & Chaudhry 2016	Great snakehead, Giant Murrel or Sole	Channa marulius		2kg				Pakistan	freshwater		19.9	% dry matter			74.2	% dry matter			1.3	% dry matter			481.7	kcal/100 g dry matter			4.5	% dry matter
Jabeen, F., & Chaudhry, A. S. (2016). NUTRITIONAL COMPOSITION OF SEVEN COMMERCIALLY IMPORTANT FRESHWATER FISH SPECIES AND THE USE OF CLUSTER ANALYSIS AS A TOOL FOR THEIR CLASSIFICATION. JAPS: Journal Of Animal & Plant Sciences, 26(1), 282­290	Jabeen & Chaudhry 2016	Great snakehead, Giant Murrel or Sole	Channa marulius		1kg				Pakistan	freshwater		17	% dry matter			78	% dry matter			1.8	% dry matter			472.4	kcal/100 g dry matter			3.2	% dry matter
Jabeen, F., & Chaudhry, A. S. (2016). NUTRITIONAL COMPOSITION OF SEVEN COMMERCIALLY IMPORTANT FRESHWATER FISH SPECIES AND THE USE OF CLUSTER ANALYSIS AS A TOOL FOR THEIR CLASSIFICATION. JAPS: Journal Of Animal & Plant Sciences, 26(1), 282­290	Jabeen & Chaudhry 2016	Mori	Cirrhinus mrigala		1kg				Pakistan	freshwater		14.4	% dry matter			78.6	% dry matter			2.5	% dry matter			454	kcal/100 g dry matter			4.5	% dry matter
Jabeen, F., & Chaudhry, A. S. (2016). NUTRITIONAL COMPOSITION OF SEVEN COMMERCIALLY IMPORTANT FRESHWATER FISH SPECIES AND THE USE OF CLUSTER ANALYSIS AS A TOOL FOR THEIR CLASSIFICATION. JAPS: Journal Of Animal & Plant Sciences, 26(1), 282­290	Jabeen & Chaudhry 2016	Mori	Cirrhinus mrigala		2kg				Pakistan	freshwater		20.6	% dry matter			73	% dry matter			1.1	% dry matter			481.6	kcal/100 g dry matter			5.3	% dry matter
Jabeen, F., & Chaudhry, A. S. (2016). NUTRITIONAL COMPOSITION OF SEVEN COMMERCIALLY IMPORTANT FRESHWATER FISH SPECIES AND THE USE OF CLUSTER ANALYSIS AS A TOOL FOR THEIR CLASSIFICATION. JAPS: Journal Of Animal & Plant Sciences, 26(1), 282­290	Jabeen & Chaudhry 2016	Common carp	Cyprinus carpio		2kg				Pakistan	freshwater		19.5	% dry matter			74	% dry matter			1	% dry matter			475.8	kcal/100 g dry matter			5.4	% dry matter
Jabeen, F., & Chaudhry, A. S. (2016). NUTRITIONAL COMPOSITION OF SEVEN COMMERCIALLY IMPORTANT FRESHWATER FISH SPECIES AND THE USE OF CLUSTER ANALYSIS AS A TOOL FOR THEIR CLASSIFICATION. JAPS: Journal Of Animal & Plant Sciences, 26(1), 282­290	Jabeen & Chaudhry 2016	Common carp	Cyprinus carpio		1kg				Pakistan	freshwater		15.3	% dry matter			75	% dry matter			4.3	% dry matter			455.2	kcal/100 g dry matter			5.4	% dry matter
Jabeen, F., & Chaudhry, A. S. (2016). NUTRITIONAL COMPOSITION OF SEVEN COMMERCIALLY IMPORTANT FRESHWATER FISH SPECIES AND THE USE OF CLUSTER ANALYSIS AS A TOOL FOR THEIR CLASSIFICATION. JAPS: Journal Of Animal & Plant Sciences, 26(1), 282­290	Jabeen & Chaudhry 2016	Rohu	Labeo rohita		2kg				Pakistan	freshwater		21.1	% dry matter			71.3	% dry matter			0.96	% dry matter			478.9	kcal/100 g dry matter			6.6	% dry matter
Jabeen, F., & Chaudhry, A. S. (2016). NUTRITIONAL COMPOSITION OF SEVEN COMMERCIALLY IMPORTANT FRESHWATER FISH SPECIES AND THE USE OF CLUSTER ANALYSIS AS A TOOL FOR THEIR CLASSIFICATION. JAPS: Journal Of Animal & Plant Sciences, 26(1), 282­290	Jabeen & Chaudhry 2016	Rohu	Labeo rohita		1kg				Pakistan	freshwater		17.7	% dry matter			73	% dry matter			3.7	% dry matter			466	kcal/100 g dry matter			5.6	% dry matter
Jabeen, F., & Chaudhry, A. S. (2016). NUTRITIONAL COMPOSITION OF SEVEN COMMERCIALLY IMPORTANT FRESHWATER FISH SPECIES AND THE USE OF CLUSTER ANALYSIS AS A TOOL FOR THEIR CLASSIFICATION. JAPS: Journal Of Animal & Plant Sciences, 26(1), 282­290	Jabeen & Chaudhry 2016	Tilapia	Oreochromis mossambicus		2kg				Pakistan	freshwater		19	% dry matter			67.7	% dry matter			10.3	% dry matter			455	kcal/100 g dry matter			10	% dry matter
Jabeen, F., & Chaudhry, A. S. (2016). NUTRITIONAL COMPOSITION OF SEVEN COMMERCIALLY IMPORTANT FRESHWATER FISH SPECIES AND THE USE OF CLUSTER ANALYSIS AS A TOOL FOR THEIR CLASSIFICATION. JAPS: Journal Of Animal & Plant Sciences, 26(1), 282­290	Jabeen & Chaudhry 2016	Tilapia	Oreochromis mossambicus		1kg				Pakistan	freshwater		16	% dry matter			68	% dry matter			16.5	% dry matter			450	kcal/100 g dry matter			7.5	% dry matter
Jabeen, F., & Chaudhry, A. S. (2016). NUTRITIONAL COMPOSITION OF SEVEN COMMERCIALLY IMPORTANT FRESHWATER FISH SPECIES AND THE USE OF CLUSTER ANALYSIS AS A TOOL FOR THEIR CLASSIFICATION. JAPS: Journal Of Animal & Plant Sciences, 26(1), 282­290	Jabeen & Chaudhry 2016	Malli	Wallago attu		1kg				Pakistan	freshwater		11.7	% dry matter			80.5	% dry matter			2.4	% dry matter			437	kcal/100 g dry matter			5.3	% dry matter
Jabeen, F., & Chaudhry, A. S. (2016). NUTRITIONAL COMPOSITION OF SEVEN COMMERCIALLY IMPORTANT FRESHWATER FISH SPECIES AND THE USE OF CLUSTER ANALYSIS AS A TOOL FOR THEIR CLASSIFICATION. JAPS: Journal Of Animal & Plant Sciences, 26(1), 282­290	Jabeen & Chaudhry 2016	Malli	Wallago attu		2kg				Pakistan	freshwater		13.9	% dry matter			79.6	% dry matter			0.6	% dry matter			446	kcal/100 g dry matter			5.9	% dry matter
Jangaard, P.M., Regier, L.W., Claggett, F.G., March, B.E., & Biely, J (1974). Nutrient Composition of Experimentally Prorluced Meals from Whole Argentine, Capeline, Sand Lance, and from Flounder and Redfish Filleting Scrap. J. Fish Res.Board Can. 31:141-146.	Jangaard et al 1974	Sand lance	Ammodytes americanus						Canada	marine		8.3	% dry matter			74.4	% dry matter											10.9	% dry matter					16.1	microgram/gram			89.1	microgram/gram			0.2	ug/g					0.177	ug/g
Jangaard, P.M., Regier, L.W., Claggett, F.G., March, B.E., & Biely, J (1974). Nutrient Composition of Experimentally Prorluced Meals from Whole Argentine, Capeline, Sand Lance, and from Flounder and Redfish Filleting Scrap. J. Fish Res.Board Can. 31:141-146.	Jangaard et al 1974	Argentine	Argentina silus						Canada	marine		8.5	% dry matter			75	% dry matter											9.1	% dry matter					15.8	microgram/gram			68.1	microgram/gram			0.3	ug/g					0.0597	ug/g
Jangaard, P.M., Regier, L.W., Claggett, F.G., March, B.E., & Biely, J (1974). Nutrient Composition of Experimentally Prorluced Meals from Whole Argentine, Capeline, Sand Lance, and from Flounder and Redfish Filleting Scrap. J. Fish Res.Board Can. 31:141-146.	Jangaard et al 1974	Capelin	Mallotus villosus						Canada	marine		9.3	% dry matter			72.2	% dry matter											8.8	% dry matter					19.6	microgram/gram			54.1	microgram/gram			1.2	ug/g					0.107	ug/g
Jangaard, P.M., Regier, L.W., Claggett, F.G., March, B.E., & Biely, J (1974). Nutrient Composition of Experimentally Prorluced Meals from Whole Argentine, Capeline, Sand Lance, and from Flounder and Redfish Filleting Scrap. J. Fish Res.Board Can. 31:141-146.	Jangaard et al 1974	Flounder filleting scrap	Pleuronectidae sp.						Canada	marine		10	% dry matter			58.9	% dry matter											22.8	% dry matter					3.7	microgram/gram			27	microgram/gram			0.5	ug/g					0.129	ug/g
Jangaard, P.M., Regier, L.W., Claggett, F.G., March, B.E., & Biely, J (1974). Nutrient Composition of Experimentally Prorluced Meals from Whole Argentine, Capeline, Sand Lance, and from Flounder and Redfish Filleting Scrap. J. Fish Res.Board Can. 31:141-146.	Jangaard et al 1974	Redfish filleting scrap	Sebastes marinus						Canada	marine		12.2	% dry matter			56.2	% dry matter											23.8	% dry matter					5.32	microgram/gram			22.5	microgram/gram			0.5	ug/g					0.164	ug/g
Jiang, Wei, et al. "Biogenic amines in commercially produced Yulu, a Chinese fermented fish sauce." Food Additives & Contaminants: Part B 7.1 (2014): 25-29.	Jiang et al 2014	Antartic krill	Euphausia superba	by-product			snap frozen on board, inedible parts separated	Dalian	China	marine	crustacean	3.3	%	36.03	wt %	11.7	%									79.9	%	3.8	%
Jiang, Wei, et al. "Biogenic amines in commercially produced Yulu, a Chinese fermented fish sauce." Food Additives & Contaminants: Part B 7.1 (2014): 25-29.	Jiang et al 2014	Antartic krill	Euphausia superba	muscle			snap frozen on board, inedible parts separated	Dalian	China	marine	crustacean	1.1	%			17.4	%									79	%	2.3	%
Jiang, Wei, et al. "Biogenic amines in commercially produced Yulu, a Chinese fermented fish sauce." Food Additives & Contaminants: Part B 7.1 (2014): 25-29.	Jiang et al 2014	Freshwater prawn	Machrobrachium nipponense	muscle			purchased alive, inedible parts separated	Jiangsu	China	freshwater	crustacean	0.4	%			14.8	%									84.2	%	0.8	%
Jiang, Wei, et al. "Biogenic amines in commercially produced Yulu, a Chinese fermented fish sauce." Food Additives & Contaminants: Part B 7.1 (2014): 25-29.	Jiang et al 2014	Freshwater prawn	Machrobrachium nipponense	by-product			purchased alive, inedible parts separated	Jiangsu	China	freshwater	crustacean	1.9	%	42.07	wt %	12.2	%									74.7	%	7.8	%
Jiang, Wei, et al. "Biogenic amines in commercially produced Yulu, a Chinese fermented fish sauce." Food Additives & Contaminants: Part B 7.1 (2014): 25-29.	Jiang et al 2014	Penaeid shrimp	Metapenaeus ensis	by-product			purchased alive, inedible parts separated	Jiangsu	China	marine	crustacean	1.7	%	34.34	wt %	13.6	%									76.4	%	4.8	%
Jiang, Wei, et al. "Biogenic amines in commercially produced Yulu, a Chinese fermented fish sauce." Food Additives & Contaminants: Part B 7.1 (2014): 25-29.	Jiang et al 2014	Penaeid shrimp	Metapenaeus ensis	muscle			purchased alive, inedible parts separated	Jiangsu	China	marine	crustacean	0.2	%			19.9	%									78.1	%	1.2	%
Jin, Ting. Li, Wang. Wu, Yuxue. (2012) Production and characteristics of protein hydrolysates from little hairtail (Trichiurus haumela) of East China Sea. WFL. Journal of Food, Agriculture & Environment Vol.10 (3&4): 81-85	Jin et al 2012	Little Hairtail	Trichiurus haumela	The protein hydrolysates			Amino acids of peptides after hydrolysis by Alcalase and Flavourzyme. Freez- dried hydrolysate
Jin, Ting. Li, Wang. Wu, Yuxue. (2012) Production and characteristics of protein hydrolysates from little hairtail (Trichiurus haumela) of East China Sea. WFL. Journal of Food, Agriculture & Environment Vol.10 (3&4): 81-85	Jin et al 2012	Little Hairtail	Trichiurus haumela	The protein hydrolysates			Free amino acids after hydrolysis by Alcalase and Flavourzyme. Freez- dried hydrolysate
Jin, Ting. Li, Wang. Wu, Yuxue. (2012) Production and characteristics of protein hydrolysates from little hairtail (Trichiurus haumela) of East China Sea. WFL. Journal of Food, Agriculture & Environment Vol.10 (3&4): 81-85	Jin et al 2012	Little Hairtail	Trichiurus haumela	The protein hydrolysates			Total amino acids after hydrolysis by Alcalase and Flavourzyme. Freez- dried hydrolysate
Jin, Ting. Li, Wang. Wu, Yuxue. (2012) Production and characteristics of protein hydrolysates from little hairtail (Trichiurus haumela) of East China Sea. WFL. Journal of Food, Agriculture & Environment Vol.10 (3&4): 81-85	Jin et al 2012	Little Hairtail	Trichiurus haumela	The protein hydrolysates			Amino acids of little hairtail
Joshi, V.; Akhtar, M. S.; Kushwaha, S. S.; Sarma, D.; Sharma, P. et al 2017. Himalayan Fish Manifest Higher Potential of Quality Nutrients for Human Health. Journal of Aquatic Food Product Technology. 26(7): 843-855.	Joshi et al 2017	Snow trout	Schizothorax curvifrons	muscle		winter	beheaded,eviscerated and muscle extracted	western Himalaya	India	freshwater	fish	7.98	g/100g wet weight	4047.88	mg/100g	16.15	g/100g wet weight					25.76	mg/100g			75.2	g/100g wet weight	0.96	g/100g wet weight
Joshi, V.; Akhtar, M. S.; Kushwaha, S. S.; Sarma, D.; Sharma, P. et al 2017. Himalayan Fish Manifest Higher Potential of Quality Nutrients for Human Health. Journal of Aquatic Food Product Technology. 26(7): 843-855.	Joshi et al 2017	Snow trout	Schizothorax esocinus	muscle		winter	beheaded,eviscerated and muscle extracted	western Himalaya	India	freshwater	fish	4.25	g/100g wet weight	2828.34	mg/100g	16.55	g/100g wet weight					21.31	mg/100g			79.74	g/100g wet weight	0.89	g/100g wet weight
Joshi, V.; Akhtar, M. S.; Kushwaha, S. S.; Sarma, D.; Sharma, P. et al 2017. Himalayan Fish Manifest Higher Potential of Quality Nutrients for Human Health. Journal of Aquatic Food Product Technology. 26(7): 843-855.	Joshi et al 2017	Snow trout	Schizothorax niger	muscle		winter	beheaded,eviscerated and muscle extracted	western Himalaya	India	freshwater	fish	5.9	g/100g wet weight	3724.9	mg/100g	15.43	g/100g wet weight					23.54	mg/100g			75.39	g/100g wet weight	1.18	g/100g wet weight
Joshi, V.; Akhtar, M. S.; Kushwaha, S. S.; Sarma, D.; Sharma, P. et al 2017. Himalayan Fish Manifest Higher Potential of Quality Nutrients for Human Health. Journal of Aquatic Food Product Technology. 26(7): 843-855.	Joshi et al 2017	Snow trout	Schizothorax plagiostomus	muscle		winter	beheaded,eviscerated and muscle extracted	western Himalaya	India	freshwater	fish	2.21	g/100g wet weight	1776.03	mg/100g	17.17	g/100g wet weight					21.43	mg/100g			82.74	g/100g wet weight	0.89	g/100g wet weight
Joshi, V.; Akhtar, M. S.; Kushwaha, S. S.; Sarma, D.; Sharma, P. et al 2017. Himalayan Fish Manifest Higher Potential of Quality Nutrients for Human Health. Journal of Aquatic Food Product Technology. 26(7): 843-855.	Joshi et al 2017	Snow trout	Schizothorax progastus	muscle		winter	beheaded,eviscerated and muscle extracted	western Himalaya	India	freshwater	fish	1.66	g/100g wet weight	1800.01	mg/100g	16.98	g/100g wet weight					22.82	mg/100g			82.29	g/100g wet weight	0.92	g/100g wet weight
Joy, Minju; Chakraborty, Kajal 2017. Nutritional Qualities of the Low-Value Bivalve Mollusks Paphia malabarica and Villorita cyprinoides at the Estuarine Waters of the Southwestern Coast of India. Journal of Aquatic Food Product Technology. 26(1): 54-70.	Joy & Chakraborty 2016	Short-neck yellowfoot clam	Paphia malabarica	meat		post-monsoon	clean, meat separated from shell	Kerala	India	brackish	bivalves	1.77	g/100g wet tissue			12.64	g/100g wet tissue	0.05	g/100g wet tissue	4.65	g/100g wet tissue	59.02	mg/100g			76.62	g/100g wet tissue	1.22	g/100g wet tissue
Joy, Minju; Chakraborty, Kajal 2017. Nutritional Qualities of the Low-Value Bivalve Mollusks Paphia malabarica and Villorita cyprinoides at the Estuarine Waters of the Southwestern Coast of India. Journal of Aquatic Food Product Technology. 26(1): 54-70.	Joy & Chakraborty 2016	Black clam	Villorita cyprinoids	meat		post-monsoon	clean, meat separated from shell	Kerala	India	brackish	bivalves	2.27	g/100g wet tissue			11.15	g/100g wet tissue	0.04	g/100g wet tissue	8.57	g/100g wet tissue	56.27	mg/100g			74.17	g/100g wet tissue	0.93	g/100g wet tissue
Kabahenda, M., Mbabazi, J., Kwetegyeka, J., & Amega, R. (2012). Nutrient alterations in Nile perch (Lates niloticus) skins owing to various processing and cooking techniques. International Journal of Environmental Studies, 69:1, 111-119	Kabahenda et al. 2012	Nile perch	Lates niloticus	Perch skin			Fresh (raw)		Uganda	freshwater		0.5	g/100g wet weight			27.1	g/100g (wet weight)									67.7	%
Kabahenda, M., Mbabazi, J., Kwetegyeka, J., & Amega, R. (2012). Nutrient alterations in Nile perch (Lates niloticus) skins owing to various processing and cooking techniques. International Journal of Environmental Studies, 69:1, 111-119	Kabahenda et al. 2012	Nile perch	Lates niloticus	Perch skin			Smoked (boiled)		Uganda	freshwater		4.4	g/100g wet weight				g/100g (wet weight)									50	%
Kabahenda, M., Mbabazi, J., Kwetegyeka, J., & Amega, R. (2012). Nutrient alterations in Nile perch (Lates niloticus) skins owing to various processing and cooking techniques. International Journal of Environmental Studies, 69:1, 111-119	Kabahenda et al. 2012	Nile perch	Lates niloticus	Perch skin			Smoked (raw)		Uganda	freshwater		15.8	g/100g wet weight			29.9	g/100g (wet weight)									11.2	%
Kabahenda, M., Mbabazi, J., Kwetegyeka, J., & Amega, R. (2012). Nutrient alterations in Nile perch (Lates niloticus) skins owing to various processing and cooking techniques. International Journal of Environmental Studies, 69:1, 111-119	Kabahenda et al. 2012	Nile perch	Lates niloticus	Perch skin			Deep-fried		Uganda	freshwater		14.3	g/100g wet weight			33.9	g/100g (wet weight)									50.3	%
Kabahenda, M., Mbabazi, J., Kwetegyeka, J., & Amega, R. (2012). Nutrient alterations in Nile perch (Lates niloticus) skins owing to various processing and cooking techniques. International Journal of Environmental Studies, 69:1, 111-119	Kabahenda et al. 2012	Nile perch	Lates niloticus	Perch skin			Fresh (boiled)		Uganda	freshwater		1	g/100g wet weight			22.3	g/100g (wet weight)									67.1	%
Kabahenda, M.K., Amega, R., Okalany, E., Husken, S.M.C., & Heck, S. (2011). Protein and Micronutrient Composition of Low-Value Fish Products Commonly Marketed in the Lake Victoria Region. World Journal of Agricultural Sciences 7 (5): 521-526, 2011	Kabahenda et al. 2011	Nile perch	Lates niloticus	Perch frame			Deep fried & boiled		Uganda	freshwater		17.4	% crude fat			28.24	% crude protein									52.2	% moisture content
Kabahenda, M.K., Amega, R., Okalany, E., Husken, S.M.C., & Heck, S. (2011). Protein and Micronutrient Composition of Low-Value Fish Products Commonly Marketed in the Lake Victoria Region. World Journal of Agricultural Sciences 7 (5): 521-526, 2011	Kabahenda et al. 2011	Nile perch	Lates niloticus	Perch gills			Boiled		Uganda	freshwater		4.19	% crude fat			12.54	% crude protein									42.3	% moisture content
Kabahenda, M.K., Amega, R., Okalany, E., Husken, S.M.C., & Heck, S. (2011). Protein and Micronutrient Composition of Low-Value Fish Products Commonly Marketed in the Lake Victoria Region. World Journal of Agricultural Sciences 7 (5): 521-526, 2011	Kabahenda et al. 2011	Nile perch	Lates niloticus	Perch chips			Salted sundried, steamed		Uganda	freshwater		6.93	% crude fat			16.24	% crude protein									43.1	% moisture content
Kabahenda, M.K., Amega, R., Okalany, E., Husken, S.M.C., & Heck, S. (2011). Protein and Micronutrient Composition of Low-Value Fish Products Commonly Marketed in the Lake Victoria Region. World Journal of Agricultural Sciences 7 (5): 521-526, 2011	Kabahenda et al. 2011	Nile perch	Lates niloticus	Juvenile perch			Smoked from market		Uganda	freshwater		2.01	% crude fat			10.4	% crude protein									14.2	% moisture content
Kabahenda, M.K., Amega, R., Okalany, E., Husken, S.M.C., & Heck, S. (2011). Protein and Micronutrient Composition of Low-Value Fish Products Commonly Marketed in the Lake Victoria Region. World Journal of Agricultural Sciences 7 (5): 521-526, 2011	Kabahenda et al. 2011	Nile perch	Lates niloticus	Perch eggs			Fresh, steamed		Uganda	freshwater		3.61	% crude fat			38.74	% crude protein
Kabahenda, M.K., Amega, R., Okalany, E., Husken, S.M.C., & Heck, S. (2011). Protein and Micronutrient Composition of Low-Value Fish Products Commonly Marketed in the Lake Victoria Region. World Journal of Agricultural Sciences 7 (5): 521-526, 2011	Kabahenda et al. 2011	Nile perch	Lates niloticus	Perch head			Fresh boiled		Uganda	freshwater		2.49	% crude fat			29.38	% crude protein									74.7	% moisture content
Kabahenda, M.K., Amega, R., Okalany, E., Husken, S.M.C., & Heck, S. (2011). Protein and Micronutrient Composition of Low-Value Fish Products Commonly Marketed in the Lake Victoria Region. World Journal of Agricultural Sciences 7 (5): 521-526, 2011	Kabahenda et al. 2011	Nile perch	Lates niloticus	Perch skin			Smoked, boiled		Uganda	freshwater						30.78	% crude protein									48	% moisture content
Kabahenda, M.K., Amega, R., Okalany, E., Husken, S.M.C., & Heck, S. (2011). Protein and Micronutrient Composition of Low-Value Fish Products Commonly Marketed in the Lake Victoria Region. World Journal of Agricultural Sciences 7 (5): 521-526, 2011	Kabahenda et al. 2011	Nile perch	Lates niloticus	Perch fillet			Fresh		Uganda	freshwater		1.98	% crude fat			58.79	% crude protein									84.2	% moisture content
Kabahenda, M.K., Amega, R., Okalany, E., Husken, S.M.C., & Heck, S. (2011). Protein and Micronutrient Composition of Low-Value Fish Products Commonly Marketed in the Lake Victoria Region. World Journal of Agricultural Sciences 7 (5): 521-526, 2011	Kabahenda et al. 2011	Nile perch	Lates niloticus	Perch skin			Deep fried,boiled		Uganda	freshwater		23.53	% crude fat			34.84	% crude protein									59.9	% moisture content
Kabahenda, M.K., Amega, R., Okalany, E., Husken, S.M.C., & Heck, S. (2011). Protein and Micronutrient Composition of Low-Value Fish Products Commonly Marketed in the Lake Victoria Region. World Journal of Agricultural Sciences 7 (5): 521-526, 2011	Kabahenda et al. 2011	Nile perch	Lates niloticus	Perch head			Salted sundried, boiled		Uganda	freshwater		4.34	% crude fat			28.57	% crude protein									48.6	% moisture content
Kabahenda, M.K., Amega, R., Okalany, E., Husken, S.M.C., & Heck, S. (2011). Protein and Micronutrient Composition of Low-Value Fish Products Commonly Marketed in the Lake Victoria Region. World Journal of Agricultural Sciences 7 (5): 521-526, 2011	Kabahenda et al. 2011	Nile perch	Lates niloticus	Perch frame			Fresh, boiled		Uganda	freshwater		1.71	% crude fat			20.51	% crude protein									72.5	% moisture content
Kabahenda, M.K., Amega, R., Okalany, E., Husken, S.M.C., & Heck, S. (2011). Protein and Micronutrient Composition of Low-Value Fish Products Commonly Marketed in the Lake Victoria Region. World Journal of Agricultural Sciences 7 (5): 521-526, 2011	Kabahenda et al. 2011	Nile perch	Lates niloticus	Perch skin			Salted, sundried boiled		Uganda	freshwater		1.81	% crude fat			20.49	% crude protein									67.1	% moisture content
Kabahenda, M.K., Amega, R., Okalany, E., Husken, S.M.C., & Heck, S. (2011). Protein and Micronutrient Composition of Low-Value Fish Products Commonly Marketed in the Lake Victoria Region. World Journal of Agricultural Sciences 7 (5): 521-526, 2011	Kabahenda et al. 2011	Nile perch	Lates niloticus	Perch oil			Crude		Uganda	freshwater
Kabahenda, M.K., Amega, R., Okalany, E., Husken, S.M.C., & Heck, S. (2011). Protein and Micronutrient Composition of Low-Value Fish Products Commonly Marketed in the Lake Victoria Region. World Journal of Agricultural Sciences 7 (5): 521-526, 2011	Kabahenda et al. 2011	Nile perch	Lates niloticus	Perch skin			Fresh, boiled		Uganda	freshwater		3.9	% crude fat			29.28	% crude protein									69.4	% moisture content
Kabahenda, M.K., Amega, R., Okalany, E., Husken, S.M.C., & Heck, S. (2011). Protein and Micronutrient Composition of Low-Value Fish Products Commonly Marketed in the Lake Victoria Region. World Journal of Agricultural Sciences 7 (5): 521-526, 2011	Kabahenda et al. 2011	Nile perch	Lates niloticus	Perch eggs			Fresh, deep fried		Uganda	freshwater		28.53	% crude fat			32.06	% crude protein
Kabahenda, M.K., Amega, R., Okalany, E., Husken, S.M.C., & Heck, S. (2011). Protein and Micronutrient Composition of Low-Value Fish Products Commonly Marketed in the Lake Victoria Region. World Journal of Agricultural Sciences 7 (5): 521-526, 2011	Kabahenda et al. 2011	Nile perch	Lates niloticus	Juvenile perch			Smoked fresh from kiln		Uganda	freshwater		0.7	% crude fat			34.05	% crude protein									31.2	% moisture content
Kabahenda, M.K., Amega, R., Okalany, E., Husken, S.M.C., & Heck, S. (2011). Protein and Micronutrient Composition of Low-Value Fish Products Commonly Marketed in the Lake Victoria Region. World Journal of Agricultural Sciences 7 (5): 521-526, 2011	Kabahenda et al. 2011	Nile perch	Lates niloticus	Perch head			Deep fried & boiled		Uganda	freshwater		8.87	% crude fat			27.26	% crude protein									62.2	% moisture content
Kabahenda, M.K., Amega, R., Okalany, E., Husken, S.M.C., & Heck, S. (2011). Protein and Micronutrient Composition of Low-Value Fish Products Commonly Marketed in the Lake Victoria Region. World Journal of Agricultural Sciences 7 (5): 521-526, 2011	Kabahenda et al. 2011	Dagaa	Rastrineobola argentea				Market, dried boiled		Uganda	freshwater		0.78	% crude fat			29.23	% crude protein									66.2	% moisture content
Kabahenda, M.K., Amega, R., Okalany, E., Husken, S.M.C., & Heck, S. (2011). Protein and Micronutrient Composition of Low-Value Fish Products Commonly Marketed in the Lake Victoria Region. World Journal of Agricultural Sciences 7 (5): 521-526, 2011	Kabahenda et al. 2011	Dagaa	Rastrineobola argentea				Fresh, boiled		Uganda	freshwater		0.17	% crude fat			15.56	% crude protein									81.1	% moisture content
Kabahenda, M.K., Amega, R., Okalany, E., Husken, S.M.C., & Heck, S. (2011). Protein and Micronutrient Composition of Low-Value Fish Products Commonly Marketed in the Lake Victoria Region. World Journal of Agricultural Sciences 7 (5): 521-526, 2011	Kabahenda et al. 2011	Dagaa	Rastrineobola argentea				Landing site, dried unsalted		Uganda	freshwater		12.54	% crude fat			58.79	% crude protein									12.4	% moisture content
Kabahenda, M.K., Amega, R., Okalany, E., Husken, S.M.C., & Heck, S. (2011). Protein and Micronutrient Composition of Low-Value Fish Products Commonly Marketed in the Lake Victoria Region. World Journal of Agricultural Sciences 7 (5): 521-526, 2011	Kabahenda et al. 2011	Dagaa	Rastrineobola argentea				Landing site, dried salted		Uganda	freshwater		13.16	% crude fat			47.95	% crude protein									17.1	% moisture content
Kabirullah, M., Mullick, N.I., & Faruque, O. (1977). Fish Protein Concentrates (FPC). Part I: Preparation of Fish Protein Concentrates (FPC), Determination of Nutritive Value of the FPC and the Supplementary Effect on Cereal Leguminous Proteins. Bangeldesh J. Sci. Ind. Res. XII (1-2). pp 13-21	Kabirullah et al 1977	Gozar	Ophicephalus marulius				fresh		Bangladesh	freshwater			g/100g			18.63	g/100 g									79.36	g/100 g	1.72	g/100 g
Kabirullah, M., Mullick, N.I., & Faruque, O. (1977). Fish Protein Concentrates (FPC). Part I: Preparation of Fish Protein Concentrates (FPC), Determination of Nutritive Value of the FPC and the Supplementary Effect on Cereal Leguminous Proteins. Bangeldesh J. Sci. Ind. Res. XII (1-2). pp 13-21	Kabirullah et al 1977	Shol	Ophicephalus striatus				fresh		Bangladesh	freshwater			g/100g			19.6	g/100 g									78.84	g/100 g	2.08	g/100 g
Karapanagiotidis, I.T., Yakupitiyage, A., Little, D.C., Bell, M.V., & Mente, E. (2010). The nutritional value of lipids in various tropical aquatic animals from rice–fish farming systems in northeast Thailand. Journal of Food Composition and Analysis. pp. 1-8	Karapanagiotidis et al. 2012	Climing perch	Anabas testudineus					Lom Sak	Thailand	freshwater rice-fish farming systems	rice fields
Karapanagiotidis, I.T., Yakupitiyage, A., Little, D.C., Bell, M.V., & Mente, E. (2010). The nutritional value of lipids in various tropical aquatic animals from rice–fish farming systems in northeast Thailand. Journal of Food Composition and Analysis. pp. 1-9	Karapanagiotidis et al. 2010	Climbing perch	Anabas testudineus					Pho	Thailand	freshwater rice-fish farming systems	rice fields	0.99	% wet matter
Karapanagiotidis, I.T., Yakupitiyage, A., Little, D.C., Bell, M.V., & Mente, E. (2010). The nutritional value of lipids in various tropical aquatic animals from rice–fish farming systems in northeast Thailand. Journal of Food Composition and Analysis. pp. 1-12	Karapanagiotidis et al. 2010	Snakehead	Channa striatus					Phon Kha	Thailand	freshwater rice-fish farming systems	rice fields
Karapanagiotidis, I.T., Yakupitiyage, A., Little, D.C., Bell, M.V., & Mente, E. (2010). The nutritional value of lipids in various tropical aquatic animals from rice–fish farming systems in northeast Thailand. Journal of Food Composition and Analysis. pp. 1-10	Karapanagiotidis et al. 2010	Snakehead	Channa striatus					Pho	Thailand	freshwater rice-fish farming systems	rice fields	0.99	% wet matter
Karapanagiotidis, I.T., Yakupitiyage, A., Little, D.C., Bell, M.V., & Mente, E. (2010). The nutritional value of lipids in various tropical aquatic animals from rice–fish farming systems in northeast Thailand. Journal of Food Composition and Analysis. pp. 1-8	Karapanagiotidis et al. 2010	Walking catfish	Clarias macrocephalus					Pho	Thailand	freshwater rice-fish farming systems	rice fields	1.03	% wet matter
Karapanagiotidis, I.T., Yakupitiyage, A., Little, D.C., Bell, M.V., & Mente, E. (2010). The nutritional value of lipids in various tropical aquatic animals from rice–fish farming systems in northeast Thailand. Journal of Food Composition and Analysis. pp. 1-11	Karapanagiotidis et al. 2010	Walking catfish	Clarias macrocephalus					Phon Kha	Thailand	freshwater rice-fish farming systems	rice fields
Karapanagiotidis, I.T., Yakupitiyage, A., Little, D.C., Bell, M.V., & Mente, E. (2010). The nutritional value of lipids in various tropical aquatic animals from rice–fish farming systems in northeast Thailand. Journal of Food Composition and Analysis. pp. 1-8	Karapanagiotidis et al. 2012	Walking catfish	Clarias macrocephalus					Lom Sak	Thailand	freshwater rice-fish farming systems	rice fields
Karapanagiotidis, I.T., Yakupitiyage, A., Little, D.C., Bell, M.V., & Mente, E. (2010). The nutritional value of lipids in various tropical aquatic animals from rice–fish farming systems in northeast Thailand. Journal of Food Composition and Analysis. pp. 1-8	Ogwok et al. 2008	Nile perch	Lates niloticus		40-80kg		Belly flaps, oil	Ngege fish processing plant, Kampala, Uganda	Uganda	freshwater
Karapanagiotidis, I.T., Yakupitiyage, A., Little, D.C., Bell, M.V., & Mente, E. (2010). The nutritional value of lipids in various tropical aquatic animals from rice–fish farming systems in northeast Thailand. Journal of Food Composition and Analysis. pp. 1-8	Karapanagiotidis et al. 2010	Freshwater prawn	Macrobrachium nipponense					Nong Waeng	Thailand	freshwater rice-fish farming systems	rice fields		% wet matter
Karapanagiotidis, I.T., Yakupitiyage, A., Little, D.C., Bell, M.V., & Mente, E. (2010). The nutritional value of lipids in various tropical aquatic animals from rice–fish farming systems in northeast Thailand. Journal of Food Composition and Analysis. pp. 1-8	Karapanagiotidis et al. 2010	Swamp barb	Puntius brevis					Nong Waeng	Thailand	freshwater rice-fish farming systems	rice fields	0.9	% wet matter
Karapanagiotidis, I.T., Yakupitiyage, A., Little, D.C., Bell, M.V., & Mente, E. (2010). The nutritional value of lipids in various tropical aquatic animals from rice–fish farming systems in northeast Thailand. Journal of Food Composition and Analysis. pp. 1-8	Karapanagiotidis et al. 2010	Blackline rasbora	Rasbora borapetensis					Nong Waeng	Thailand	freshwater rice-fish farming systems	rice fields	0.86	% wet matter
Karapanagiotidis, I.T., Yakupitiyage, A., Little, D.C., Bell, M.V., & Mente, E. (2010). The nutritional value of lipids in various tropical aquatic animals from rice–fish farming systems in northeast Thailand. Journal of Food Composition and Analysis. pp. 1-8	Karapanagiotidis et al. 2010	Blackline rasbora	Rasbora borapetensis					Khup	Thailand	freshwater rice-fish farming systems	rice fields
Kehrig, H. D. A., Costa, M., Moreira, I., & Malm, O. (2001). Methylmercury and total mercury in estuarine organisms from Rio de Janeiro, Brazil. Environmental Science and Pollution Research, 8(4), 275-279.	Kehrig, Moreira et al 2001		Brycon cephalus						Brazil	freshwater
Kehrig, H. D. A., Costa, M., Moreira, I., & Malm, O. (2001). Methylmercury and total mercury in estuarine organisms from Rio de Janeiro, Brazil. Environmental Science and Pollution Research, 8(4), 275-279.	Kehrig, Moreira et al 2001		Brycon microlepis						Brazil	freshwater
Kehrig, H. D. A., Costa, M., Moreira, I., & Malm, O. (2001). Methylmercury and total mercury in estuarine organisms from Rio de Janeiro, Brazil. Environmental Science and Pollution Research, 8(4), 275-279.	Kehrig, Moreira et al 2001		Brycon orbignyanus						Brazil	freshwater
Khan, M.M.H, Manirujjaman, M., Rahman, M., Uddin, A.M.M., Kabir, S.R., Zubair, M.A., Rahman, M.H., Biswas, S., & Islam, M.A. (2014) Nutritional Assessment of Three Commonly Consumed Bangladeshi Fish Species, L. rohita, H. molitrix and P. hypophthalmus from Wild and Farmed Sources. American Journal of Food and Nutrition, 2014, Vol. 2, No. 2, 23-27	Khan et al 2014	major carp	Catla catla						Bangladesh	freshwater		2.067	gm %			19.475	gm %									75.29	gm (%)	3.51	gm (%)	0.357	mg %	2.142	mg %
Khan, M.M.H, Manirujjaman, M., Rahman, M., Uddin, A.M.M., Kabir, S.R., Zubair, M.A., Rahman, M.H., Biswas, S., & Islam, M.A. (2014) Nutritional Assessment of Three Commonly Consumed Bangladeshi Fish Species, L. rohita, H. molitrix and P. hypophthalmus from Wild and Farmed Sources. American Journal of Food and Nutrition, 2014, Vol. 2, No. 2, 23-27	Khan et al 2014	major carp	Catla catla						Bangladesh	freshwater farmed		3.854	gm %			17.102	gm %									78.13	gm (%)	1.017	gm (%)	0.311	mg %	1.948	mg %
Khan, M.M.H, Manirujjaman, M., Rahman, M., Uddin, A.M.M., Kabir, S.R., Zubair, M.A., Rahman, M.H., Biswas, S., & Islam, M.A. (2014) Nutritional Assessment of Three Commonly Consumed Bangladeshi Fish Species, L. rohita, H. molitrix and P. hypophthalmus from Wild and Farmed Sources. American Journal of Food and Nutrition, 2014, Vol. 2, No. 2, 23-27	Khan et al 2014	mrigal carp	Cirrhinus cirrhosus						Bangladesh	freshwater farmed		2.692	gm %			16.027	gm %									75.82	gm (%)	1.501	gm (%)	0.281	mg %	1.443	mg %
Khan, M.M.H, Manirujjaman, M., Rahman, M., Uddin, A.M.M., Kabir, S.R., Zubair, M.A., Rahman, M.H., Biswas, S., & Islam, M.A. (2014) Nutritional Assessment of Three Commonly Consumed Bangladeshi Fish Species, L. rohita, H. molitrix and P. hypophthalmus from Wild and Farmed Sources. American Journal of Food and Nutrition, 2014, Vol. 2, No. 2, 23-27	Khan et al 2014	mrigal carp	Cirrhinus cirrhosus						Bangladesh	freshwater		1.531	gm %			17.841	gm %									72.48	gm (%)	3.506	gm (%)	0.298	mg %	1.531	mg %
Khan, M.M.H, Manirujjaman, M., Rahman, M., Uddin, A.M.M., Kabir, S.R., Zubair, M.A., Rahman, M.H., Biswas, S., & Islam, M.A. (2014) Nutritional Assessment of Three Commonly Consumed Bangladeshi Fish Species, L. rohita, H. molitrix and P. hypophthalmus from Wild and Farmed Sources. American Journal of Food and Nutrition, 2014, Vol. 2, No. 2, 23-27	Khan et al 2014	silver carp	Hypophthalmichthys molitrix						Bangladesh	freshwater		2.439	gm %			17.785	gm %									73.36	gm (%)	1.785	gm (%)	0.294	mg %	2.043	mg %
Khan, M.M.H, Manirujjaman, M., Rahman, M., Uddin, A.M.M., Kabir, S.R., Zubair, M.A., Rahman, M.H., Biswas, S., & Islam, M.A. (2014) Nutritional Assessment of Three Commonly Consumed Bangladeshi Fish Species, L. rohita, H. molitrix and P. hypophthalmus from Wild and Farmed Sources. American Journal of Food and Nutrition, 2014, Vol. 2, No. 2, 23-27	Khan et al 2014	silver carp	Hypophthalmichthys molitrix						Bangladesh	freshwater farmed		2.015	gm %			16.321	gm %									74.25	gm (%)	1.452	gm (%)	0.263	mg %	1.931	mg %
Khan, M.M.H, Manirujjaman, M., Rahman, M., Uddin, A.M.M., Kabir, S.R., Zubair, M.A., Rahman, M.H., Biswas, S., & Islam, M.A. (2014) Nutritional Assessment of Three Commonly Consumed Bangladeshi Fish Species, L. rohita, H. molitrix and P. hypophthalmus from Wild and Farmed Sources. American Journal of Food and Nutrition, 2014, Vol. 2, No. 2, 23-27	Khan et al 2014	rohu	Labeo rohita						Bangladesh	freshwater		2.159	gm %			19.359	gm %									72.6	gm (%)	2.52	gm (%)	0.372	mg %	2.657	mg %
Khan, M.M.H, Manirujjaman, M., Rahman, M., Uddin, A.M.M., Kabir, S.R., Zubair, M.A., Rahman, M.H., Biswas, S., & Islam, M.A. (2014) Nutritional Assessment of Three Commonly Consumed Bangladeshi Fish Species, L. rohita, H. molitrix and P. hypophthalmus from Wild and Farmed Sources. American Journal of Food and Nutrition, 2014, Vol. 2, No. 2, 23-27	Khan et al 2014	rohu	Labeo rohita						Bangladesh	freshwater farmed		1.13	gm %			17.027	gm %									76.53	gm (%)	1.26	gm (%)	0.317	mg %	2.403	mg %
Khan, M.M.H, Manirujjaman, M., Rahman, M., Uddin, A.M.M., Kabir, S.R., Zubair, M.A., Rahman, M.H., Biswas, S., & Islam, M.A. (2014) Nutritional Assessment of Three Commonly Consumed Bangladeshi Fish Species, L. rohita, H. molitrix and P. hypophthalmus from Wild and Farmed Sources. American Journal of Food and Nutrition, 2014, Vol. 2, No. 2, 23-27	Khan et al 2014	shark catfish	Pangasianodon hypophthalmus						Bangladesh	freshwater		4.157	gm %			17.709	gm %									77.52	gm (%)	1.766	gm (%)	0.235	mg %	1.075	mg %
Khan, M.M.H, Manirujjaman, M., Rahman, M., Uddin, A.M.M., Kabir, S.R., Zubair, M.A., Rahman, M.H., Biswas, S., & Islam, M.A. (2014) Nutritional Assessment of Three Commonly Consumed Bangladeshi Fish Species, L. rohita, H. molitrix and P. hypophthalmus from Wild and Farmed Sources. American Journal of Food and Nutrition, 2014, Vol. 2, No. 2, 23-27	Khan et al 2014	shark catfish	Pangasianodon hypophthalmus						Bangladesh	freshwater farmed		3.628	gm %			15.223	gm %									76.48	gm (%)	1.105	gm (%)	0.243	mg %	0.969	mg %
Koubaa, A,, Mihoubi, N.B., Abdelmouleh, A., & Bouain, A. (2012) Comparison of the Effects of Four Cooking Methods on Fatty Acid Profiles and Nutritional Composition of Red Mullet (Mullus barbatus) Muscle. Food Sci. Biotechnol. 21(5): 1243-1250	Koubaa et al 2012	Red Mullet	Mullus barbarus				Microwave-cooked		Tunisia	marine
Koubaa, A,, Mihoubi, N.B., Abdelmouleh, A., & Bouain, A. (2012) Comparison of the Effects of Four Cooking Methods on Fatty Acid Profiles and Nutritional Composition of Red Mullet (Mullus barbatus) Muscle. Food Sci. Biotechnol. 21(5): 1243-1250	Koubaa et al 2012	Red Mullet	Mullus barbarus				Raw		Tunisia	marine		13.37	g/100g dry weight			79.79	g/100g dry weight									3.63	g/100g dry weight	5.61	g/100g dry weight
Koubaa, A,, Mihoubi, N.B., Abdelmouleh, A., & Bouain, A. (2012) Comparison of the Effects of Four Cooking Methods on Fatty Acid Profiles and Nutritional Composition of Red Mullet (Mullus barbatus) Muscle. Food Sci. Biotechnol. 21(5): 1243-1250	Koubaa et al 2012	Red Mullet	Mullus barbarus				Steamed		Tunisia	marine
Koubaa, A,, Mihoubi, N.B., Abdelmouleh, A., & Bouain, A. (2012) Comparison of the Effects of Four Cooking Methods on Fatty Acid Profiles and Nutritional Composition of Red Mullet (Mullus barbatus) Muscle. Food Sci. Biotechnol. 21(5): 1243-1250	Koubaa et al 2012	Red Mullet	Mullus barbarus				Oven-cooked		Tunisia	marine
Koubaa, A,, Mihoubi, N.B., Abdelmouleh, A., & Bouain, A. (2012) Comparison of the Effects of Four Cooking Methods on Fatty Acid Profiles and Nutritional Composition of Red Mullet (Mullus barbatus) Muscle. Food Sci. Biotechnol. 21(5): 1243-1250	Koubaa et al 2012	Red Mullet	Mullus barbarus				Fried		Tunisia	marine		34.44
Kwetegyeka, J., Mpango, G., & Grahl-Nielsen, O. (2008). Variation in Fatty Acid Composition in Muscle and Heart Tissues among Species and Populations of Tropical Fish in Lakes Victoria and Kyoga. Lipids. 43:1017–1029	Kwetegyeka et al. 2008		Bagrus docmas					Napoleon gulf, Lake Victoria	Uganda	freshwater
Kwetegyeka, J., Mpango, G., & Grahl-Nielsen, O. (2008). Variation in Fatty Acid Composition in Muscle and Heart Tissues among Species and Populations of Tropical Fish in Lakes Victoria and Kyoga. Lipids. 43:1017–1029	Kwetegyeka et al. 2008		Bagrus docmas					Lwampanga, Lake Kyoga	Uganda	freshwater
Kwetegyeka, J., Mpango, G., & Grahl-Nielsen, O. (2008). Variation in Fatty Acid Composition in Muscle and Heart Tissues among Species and Populations of Tropical Fish in Lakes Victoria and Kyoga. Lipids. 43:1017–1029	Kwetegyeka et al. 2008	African catfish	Clarias gariepinus					Bukungu, Lake Kyoga	Uganda	freshwater
Kwetegyeka, J., Mpango, G., & Grahl-Nielsen, O. (2008). Variation in Fatty Acid Composition in Muscle and Heart Tissues among Species and Populations of Tropical Fish in Lakes Victoria and Kyoga. Lipids. 43:1017–1029	Kwetegyeka et al. 2008	African catfish	Clarias gariepinus					Lwampanga, Lake Kyoga	Uganda	freshwater
Kwetegyeka, J., Mpango, G., & Grahl-Nielsen, O. (2008). Variation in Fatty Acid Composition in Muscle and Heart Tissues among Species and Populations of Tropical Fish in Lakes Victoria and Kyoga. Lipids. 43:1017–1029	Kwetegyeka et al. 2008	Nile perch	Lates niloticus					Bukungu, Lake Kyoga	Uganda	freshwater
Kwetegyeka, J., Mpango, G., & Grahl-Nielsen, O. (2008). Variation in Fatty Acid Composition in Muscle and Heart Tissues among Species and Populations of Tropical Fish in Lakes Victoria and Kyoga. Lipids. 43:1017–1029	Kwetegyeka et al. 2008	Nile perch	Lates niloticus					Napoleon gulf, Lake Victoria	Uganda	freshwater
Kwetegyeka, J., Mpango, G., & Grahl-Nielsen, O. (2008). Variation in Fatty Acid Composition in Muscle and Heart Tissues among Species and Populations of Tropical Fish in Lakes Victoria and Kyoga. Lipids. 43:1017–1029	Kwetegyeka et al. 2008	Nile perch	Lates niloticus					Lwampanga, Lake Kyoga	Uganda	freshwater
Kwetegyeka, J., Mpango, G., & Grahl-Nielsen, O. (2008). Variation in Fatty Acid Composition in Muscle and Heart Tissues among Species and Populations of Tropical Fish in Lakes Victoria and Kyoga. Lipids. 43:1017–1029	Kwetegyeka et al. 2008	Nile tilapia	Oreochromis niloticus					Napoleon gulf, Lake Victoria	Uganda	freshwater
Kwetegyeka, J., Mpango, G., & Grahl-Nielsen, O. (2008). Variation in Fatty Acid Composition in Muscle and Heart Tissues among Species and Populations of Tropical Fish in Lakes Victoria and Kyoga. Lipids. 43:1017–1029	Kwetegyeka et al. 2008	Nile tilapia	Oreochromis niloticus					Lwampanga, Lake Kyoga	Uganda	freshwater
Kwetegyeka, J., Mpango, G., & Grahl-Nielsen, O. (2008). Variation in Fatty Acid Composition in Muscle and Heart Tissues among Species and Populations of Tropical Fish in Lakes Victoria and Kyoga. Lipids. 43:1017–1029	Kwetegyeka et al. 2008	Nile tilapia	Oreochromis niloticus					Bukungu, Lake Kyoga	Uganda	freshwater
Kwetegyeka, J., Mpango, G., & Grahl-Nielsen, O. (2008). Variation in Fatty Acid Composition in Muscle and Heart Tissues among Species and Populations of Tropical Fish in Lakes Victoria and Kyoga. Lipids. 43:1017–1029	Kwetegyeka et al. 2008	marbled lungish	Protopterus aethiopicus					Napoleon gulf, Lake Victoria	Uganda	freshwater
Kwetegyeka, J., Mpango, G., & Grahl-Nielsen, O. (2008). Variation in Fatty Acid Composition in Muscle and Heart Tissues among Species and Populations of Tropical Fish in Lakes Victoria and Kyoga. Lipids. 43:1017–1029	Kwetegyeka et al. 2008	marbled lungish	Protopterus aethiopicus					Bukungu, Lake Kyoga	Uganda	freshwater
Kwetegyeka, J., Mpango, G., & Grahl-Nielsen, O. (2008). Variation in Fatty Acid Composition in Muscle and Heart Tissues among Species and Populations of Tropical Fish in Lakes Victoria and Kyoga. Lipids. 43:1017–1029	Kwetegyeka et al. 2008	marbled lungish	Protopterus aethiopicus					Lwampanga, Lake Kyoga	Uganda	freshwater
Kwetegyeka, J., Mpango, G., & Grahl-Nielsen, O. (2008). Variation in Fatty Acid Composition in Muscle and Heart Tissues among Species and Populations of Tropical Fish in Lakes Victoria and Kyoga. Lipids. 43:1017–1029	Kwetegyeka et al. 2008	Lake Victoria squeaker	Syndontis victoriae					Bukungu, Lake Kyoga	Uganda	freshwater
Kwetegyeka, J., Mpango, G., & Grahl-Nielsen, O. (2008). Variation in Fatty Acid Composition in Muscle and Heart Tissues among Species and Populations of Tropical Fish in Lakes Victoria and Kyoga. Lipids. 43:1017–1029	Kwetegyeka et al. 2008	Lake Victoria squeaker	Syndontis victoriae					Napoleon gulf, Lake Victoria	Uganda	freshwater
Kwetegyeka, J., Mpango, G., & Grahl-Nielsen, O. (2008). Variation in Fatty Acid Composition in Muscle and Heart Tissues among Species and Populations of Tropical Fish in Lakes Victoria and Kyoga. Lipids. 43:1017–1029	Kwetegyeka et al. 2008		Tilapia zilli					Bukungu, Lake Kyoga	Uganda	freshwater
Kwetegyeka, J., Mpango, G., & Grahl-Nielsen, O. (2008). Variation in Fatty Acid Composition in Muscle and Heart Tissues among Species and Populations of Tropical Fish in Lakes Victoria and Kyoga. Lipids. 43:1017–1029	Kwetegyeka et al. 2008		Tilapia zilli					Napoleon gulf, Lake Victoria	Uganda	freshwater
Kwetegyeka, J., Mpango, G., & Grahl-Nielsen, O. (2008). Variation in Fatty Acid Composition in Muscle and Heart Tissues among Species and Populations of Tropical Fish in Lakes Victoria and Kyoga. Lipids. 43:1017–1029	Kwetegyeka et al. 2008		Tilapia zilli					Lwampanga, Lake Kyoga	Uganda	freshwater
Lavajoo, F., et al. "Population dynamic of fiddler crab, Uca sindensis (Decapoda: Ocypodidae) in Pohl port mangrove forest, Persian Gulf, Iran." (2014).	Lavajoo et al 2018	Prawn	Machrobrachium nipponense	muscle		summer	beheaded, muscle extracted	West Anzali wetland	Iran	brackish	crustacean	0.6	% wet weight	35.4	% of total fatty acids	18.3	% wet weight							458.5	kJol x 100g muscle	80	% wet weight	0.98	% wet weight
Lavajoo, F., et al. "Population dynamic of fiddler crab, Uca sindensis (Decapoda: Ocypodidae) in Pohl port mangrove forest, Persian Gulf, Iran." (2014).	Lavajoo et al 2018	Prawn	Machrobrachium nipponense	muscle		summer	beheaded, muscle extracted	Center Anzali wetland	Iran	brackish	crustacean	0.5	% wet weight	40.8	% of total fatty acids	18.2	% wet weight							452.2	kJol x 100g muscle	80.2	% wet weight	0.93	% wet weight
Lavajoo, F., et al. "Population dynamic of fiddler crab, Uca sindensis (Decapoda: Ocypodidae) in Pohl port mangrove forest, Persian Gulf, Iran." (2014).	Lavajoo et al 2018	Prawn	Machrobrachium nipponense	muscle		spring	beheaded, muscle extracted	West Anzali wetland	Iran	brackish	crustacean	0.6	% wet weight	31.8	% of total fatty acids	18.2	% wet weight							453.4	kJol x 100g muscle	80.1	% wet weight	0.93	% wet weight
Lavajoo, F., et al. "Population dynamic of fiddler crab, Uca sindensis (Decapoda: Ocypodidae) in Pohl port mangrove forest, Persian Gulf, Iran." (2014).	Lavajoo et al 2018	Prawn	Machrobrachium nipponense	muscle		spring	beheaded, muscle extracted	Center Anzali wetland	Iran	brackish	crustacean	0.5	% wet weight	33.8	% of total fatty acids	18	% wet weight							447.2	kJol x 100g muscle	80.1	% wet weight	0.98	% wet weight
Lavajoo, F., et al. "Population dynamic of fiddler crab, Uca sindensis (Decapoda: Ocypodidae) in Pohl port mangrove forest, Persian Gulf, Iran." (2014).	Lavajoo et al 2018	Prawn	Machrobrachium nipponense	muscle		autumn	beheaded, muscle extracted	Center Anzali wetland	Iran	brackish	crustacean	0.6	% wet weight	33	% of total fatty acids	18.8	% wet weight							470.8	kJol x 100g muscle	78.8	% wet weight	1.17	% wet weight
Lavajoo, F., et al. "Population dynamic of fiddler crab, Uca sindensis (Decapoda: Ocypodidae) in Pohl port mangrove forest, Persian Gulf, Iran." (2014).	Lavajoo et al 2018	Prawn	Machrobrachium nipponense	muscle		summer	beheaded, muscle extracted	East Anzali wetland	Iran	brackish	crustacean	0.4	% wet weight	35.7	% of total fatty acids	18.2	% wet weight							458.5	kJol x 100g muscle	800.2	% wet weight	0.97	% wet weight
Lavajoo, F., et al. "Population dynamic of fiddler crab, Uca sindensis (Decapoda: Ocypodidae) in Pohl port mangrove forest, Persian Gulf, Iran." (2014).	Lavajoo et al 2018	Prawn	Machrobrachium nipponense	muscle		autumn	beheaded, muscle extracted	East Anzali wetland	Iran	brackish	crustacean	0.5	% wet weight	32.4	% of total fatty acids	18	% wet weight							449.9	kJol x 100g muscle	79.2	% wet weight	0.91	% wet weight
Lavajoo, F., et al. "Population dynamic of fiddler crab, Uca sindensis (Decapoda: Ocypodidae) in Pohl port mangrove forest, Persian Gulf, Iran." (2014).	Lavajoo et al 2018	Prawn	Machrobrachium nipponense	muscle		spring	beheaded, muscle extracted	East Anzali wetland	Iran	brackish	crustacean	0.4	% wet weight	30.8	% of total fatty acids	17.9	% wet weight							453.4	kJol x 100g muscle	80.4	% wet weight	0.93	% wet weight
Lavajoo, F., et al. "Population dynamic of fiddler crab, Uca sindensis (Decapoda: Ocypodidae) in Pohl port mangrove forest, Persian Gulf, Iran." (2014).	Lavajoo et al 2018	Prawn	Machrobrachium nipponense	muscle		autumn	beheaded, muscle extracted	West Anzali wetland	Iran	brackish	crustacean	0.7	% wet weight	32	% of total fatty acids	19	% wet weight							481.1	kJol x 100g muscle	78	% wet weight	1.22	% wet weight
Li, G., Li, J., & Li, D. (2010). Seasonal Variation in Nutrient Composition of Mytilus coruscus from China. Journal of Agricultural and Food Chemistry. 58, pp. 7831-7837.	Li et. al 2010	thick shelled muscles	Mytilus coruscus			Autumn	cut into pieces, vaccum freeze dried, and powdered	Shengsi Islands, Zhajiang Province China	China	marine
Li, G., Li, J., & Li, D. (2010). Seasonal Variation in Nutrient Composition of Mytilus coruscus from China. Journal of Agricultural and Food Chemistry. 58, pp. 7831-7837.	Li et. al 2010	thick shelled muscles	Mytilus coruscus			Summer	cut into pieces, vaccum freeze dried, and powdered	Shengsi Islands, Zhajiang Province China	China	marine		7	g/100g dry weight			42	g/100g DW									75.7	g/100g DW	9	g/100g DW
Li, G., Li, J., & Li, D. (2010). Seasonal Variation in Nutrient Composition of Mytilus coruscus from China. Journal of Agricultural and Food Chemistry. 58, pp. 7831-7837.	Li et. al 2010	thick shelled muscles	Mytilus coruscus			Spring	cut into pieces, vaccum freeze dried, and powdered	Shengsi Islands, Zhajiang Province China	China	marine
Li, G., Li, J., & Li, D. (2010). Seasonal Variation in Nutrient Composition of Mytilus coruscus from China. Journal of Agricultural and Food Chemistry. 58, pp. 7831-7837.	Li et. al 2010	thick shelled muscles	Mytilus coruscus			Winter	cut into pieces, vaccum freeze dried, and powdered	Shengsi Islands, Zhajiang Province China	China	marine		13	g/100g dry weight			53	g/100g DW									71.4	g/100g DW	14	g/100g DW
Liaset, B & Espe, M. (2008). Nutritional composition of soluble and insoluble fractions obtained by enzymatic hydrolysis of fish-raw materials. Process Biochemistry. 43: 42-48.	Liaset et al 2008	Cod	Gadus morhua				fish protein hydrolysate	Bergen, Norway	Norway	marine		0	g/100g															102	g/kg sample									112.75	mg/Kg			5.26	mg/Kg			13.46	mg/kg	0.11	mg/kg
Liaset, B & Espe, M. (2008). Nutritional composition of soluble and insoluble fractions obtained by enzymatic hydrolysis of fish-raw materials. Process Biochemistry. 43: 42-48.	Liaset et al 2008	Saithe	Pollachius virens				fish protein hydrolysate	Bulandet, Norway	Norway	marine		7.27.27.27.27.27.27.27.27.27.2	g/100g															138.8	g/kg sample									198.95	mg/Kg			6.85	mg/Kg			198.85	mg/kg	0.24	mg/kg
Liaset, B & Espe, M. (2008). Nutritional composition of soluble and insoluble fractions obtained by enzymatic hydrolysis of fish-raw materials. Process Biochemistry. 43: 42-48.	Liaset et al 2008	Salmon	Salmo salar				fish protein hydrolysate	Storebo, Norway	Norway	marine		6.56.56.56.56.56.56.56.56.56.5	g/100g															76.4	g/kg sample									286.6	mg/Kg			4.59	mg/Kg			17.57	mg/kg	0.22	mg/kg
Liu, B.; Guo, H. Y.; Zhu, K. C.; Liu, B. S.; Guo, L.; Zhang, N.; Jiang, S. G.; Zhang, D. C. 2019. Nutritional compositions in different parts of muscle in the longfin batfish, Platax teira (Forsskal, 1775). Journal of Applied Animal Research. 47(1): 403-407.	Liu et al 2019	Longfin Batfish	Platax teire	muscle			muscle extracted	Hainana	China	marine	fish			33.63	g/100g	21	%									72.65	%	1.55	%
Lopez-Huerta, J. M.; Vega-Villasante, F.; Viana, M. T.; Carrillo-Farnes, O.; Badillo-Zapata, D. 2018. First report of nutritional quality of the native fish Dormitator latifrons (Richardson, 1844) (Perciformes: Eleotridae). Latin American Journal of Aquatic Research. 46(4): 849-854.	Lopez-Huerta et al 2018	Pacific Fat Sleeper	Dormitator latifrons	muscle			muscle extracted	American Pacific Coast		freshwater	fish	1.7	%	42.47	% of total lipids	88.3	%											3.8	%
Lopez-Huerta, J. M.; Vega-Villasante, F.; Viana, M. T.; Carrillo-Farnes, O.; Badillo-Zapata, D. 2018. First report of nutritional quality of the native fish Dormitator latifrons (Richardson, 1844) (Perciformes: Eleotridae). Latin American Journal of Aquatic Research. 46(4): 849-854.	Lopez-Huerta et al 2018	Pacific Fat Sleeper	Dormitator latifrons	muscle			muscle extracted	American Pacific Coast		freshwater farmed	fish	5.3	%	36.94	% of total lipids	82.4	%											4.7	%
Loukas, Vassilis, et al. "EPA, DHA, cholesterol and phospholipid content in Pagrus pagrus (cultured and wild), Trachinus draco and Trigla lyra from Mediterranean Sea." Chemistry and physics of lipids 163.3 (2010): 292-299.	Loukas et al 2010		Pagrus pagrus						Greece	marine
Loukas, Vassilis, et al. "EPA, DHA, cholesterol and phospholipid content in Pagrus pagrus (cultured and wild), Trachinus draco and Trigla lyra from Mediterranean Sea." Chemistry and physics of lipids 163.3 (2010): 292-299.	Loukas et al 2010		Trachinus draco						Greece	marine
Loukas, Vassilis, et al. "EPA, DHA, cholesterol and phospholipid content in Pagrus pagrus (cultured and wild), Trachinus draco and Trigla lyra from Mediterranean Sea." Chemistry and physics of lipids 163.3 (2010): 292-299.	Loukas et al 2010		Trigla lyra						Greece	marine
Mahanty, A., Ganguly, S., Verma, A., Sahoo. S., Mitra, P., Paria, P., Sharma, A.P., Singh, B.K., & Mohanty,, B.P. (2014). Nutrient Profile of Small Indigenous Fish Puntius sophore: Proximate Composition, Amino Acid, Fatty Acid and Micronutrient Profiles. NATIONAL ACADEMY SCIENCE LETTERS-INDIA. Vol: 37 Issue: 1 Pages: 39-44	Mahanty et al 2014	Puntius sophore	Puntius sophore					Kolkata, West Bengal	India	freshwater	small indigenous fish	3.55	g/100g wet weight			16.2	g/100g wet sample									72.02	g/100g wet sample	5.36	g/100g wet sample															4066.6	ug/kg wet sample
Mai, J. & Kinsella, J.E. (1979). Composition of Lipids and Proteins of Deboned Minced and Filleted White Sucker. Journal of Food Biochemistry 3 (1979) 229-239	Mai & Kinsella 1979	White Sucker	Catostomus commersoni				Mechanically Deboned and Minced	Cayuga Lake	USA	freshwater		1.6	%													82.7	%
Mai, J. & Kinsella, J.E. (1979). Composition of Lipids and Proteins of Deboned Minced and Filleted White Sucker. Journal of Food Biochemistry 3 (1979) 229-239	Mai & Kinsella 1979	White Sucker	Catostomus commersoni				Filleted	Cayuga Lake	USA	freshwater		1.5	%													80.8	%
Mai, J. & Kinsella, J.E. (1979). Composition of Lipids and Proteins of Deboned Minced and Filleted White Sucker. Journal of Food Biochemistry 3 (1979) 229-239	Mai et al. 1980	white sucker	Catostomus commersoni						USA	freshwater						15.83	g/100g
Mai, J. & Kinsella, J.E. (1979). Composition of Lipids and Proteins of Deboned Minced and Filleted White Sucker. Journal of Food Biochemistry 3 (1979) 229-239	Mai et al. 1980	burbot	Lota lota						USA	freshwater						17.4	g/100g
Mai, J. & Kinsella, J.E. (1979). Composition of Lipids and Proteins of Deboned Minced and Filleted White Sucker. Journal of Food Biochemistry 3 (1979) 229-239	Mai et al. 1980	yellow perch	Perca flavescens						USA	freshwater						17.11	g/100g
Mai, J. & Kinsella, J.E. (1979). Composition of Lipids and Proteins of Deboned Minced and Filleted White Sucker. Journal of Food Biochemistry 3 (1979) 229-239	Mai et al. 1980	black crappie	Pomoxis nigramaculatus						USA	freshwater						17.96	g/100g
Mai, J. & Kinsella, J.E. (1979). Composition of Lipids and Proteins of Deboned Minced and Filleted White Sucker. Journal of Food Biochemistry 3 (1979) 229-239	Mai et al. 1980	RaInbow trout	Salmo gairdenii						USA	freshwater						18.29	g/100g
Mai, J. & Kinsella, J.E. (1979). Composition of Lipids and Proteins of Deboned Minced and Filleted White Sucker. Journal of Food Biochemistry 3 (1979) 229-239	Mai et al. 1980	walleye pike	Stizostedion vitreum						USA	freshwater						17.68	g/100g
Malle, Sriwati; Tawali, Abu Bakar; Tahir, Mulyati Muhammad; Bilang, Maryati 2019. Nutrient composition of milkfish (Chanos chanos, Forskal) from Pangkep, South Sulawesi, Indonesia. Malaysian Journal of Nutrition. 25(1): 155-162.	Malle et al 2019	Milkfish	Chanos chanos, Forskal	flesh and skin			beheaded, eviscerated, flesh and skin homogenised	Pangkep	Indonesia	freshwater	fish			49.33	%	24.18	%			2.77	%					70.79	%	1.4	%	0.06	mg/100g																	3.81	mg/100g`
Masa, J., Ogwok, P., Muyonga, J.H.,Kwetegyeka, J., Makokha, V., & Ocen, D. (2011). Fatty Acid Composition of Muscle, Liver, and Adipose Tissue of Freshwater Fish from Lake Victoria, Uganda. Journal of aquatic food product technology:20:pp.64–72,	Masa et al, 2011	CatfishB	Bagrus docmas	muscles, livers, and Adipose tissues				Lake Victoria	Uganda	freshwater
Masa, J., Ogwok, P., Muyonga, J.H.,Kwetegyeka, J., Makokha, V., & Ocen, D. (2011). Fatty Acid Composition of Muscle, Liver, and Adipose Tissue of Freshwater Fish from Lake Victoria, Uganda. Journal of aquatic food product technology:20:pp.64–72,	Masa et al, 2011	CatfishA	Clarias gariepinus	muscles, livers, and Adipose tissues				Lake Victoria	Uganda	freshwater
Masa, J., Ogwok, P., Muyonga, J.H.,Kwetegyeka, J., Makokha, V., & Ocen, D. (2011). Fatty Acid Composition of Muscle, Liver, and Adipose Tissue of Freshwater Fish from Lake Victoria, Uganda. Journal of aquatic food product technology:20:pp.64–72,	Masa et al, 2011	Nile Perch	Lates niloticus	muscles, livers, and Adipose tissues				Lake Victoria	Uganda	freshwater
Masa, J., Ogwok, P., Muyonga, J.H.,Kwetegyeka, J., Makokha, V., & Ocen, D. (2011). Fatty Acid Composition of Muscle, Liver, and Adipose Tissue of Freshwater Fish from Lake Victoria, Uganda. Journal of aquatic food product technology:20:pp.64–72,	Masa et al, 2011	Nile Tilapia	Oreochromis niloticus	muscles, livers, and Adipose tissues				Lake Victoria	Uganda	freshwater
Masa, J., Ogwok, P., Muyonga, J.H.,Kwetegyeka, J., Makokha, V., & Ocen, D. (2011). Fatty Acid Composition of Muscle, Liver, and Adipose Tissue of Freshwater Fish from Lake Victoria, Uganda. Journal of aquatic food product technology:20:pp.64–72,	Masa et al, 2011	Lungfish	Protopterus aethiopicus	muscles, livers, and Adipose tissues				Lake Victoria	Uganda	freshwater
Masa, J., Ogwok, P., Muyonga, J.H.,Kwetegyeka, J., Makokha, V., & Ocen, D. (2011). Fatty Acid Composition of Muscle, Liver, and Adipose Tissue of Freshwater Fish from Lake Victoria, Uganda. Journal of aquatic food product technology:20:pp.64–72,	Masa et al, 2011	Silver Fish	Rastrineobola argentea	muscles, livers, and Adipose tissues				Lake Victoria	Uganda	freshwater
Masa, J., Ogwok, P., Muyonga, J.H.,Kwetegyeka, J., Makokha, V., & Ocen, D. (2011). Fatty Acid Composition of Muscle, Liver, and Adipose Tissue of Freshwater Fish from Lake Victoria, Uganda. Journal of aquatic food product technology:20:pp.64–72,	Masa et al, 2011	Victoria Squeaker	Syndontis victoriae	muscles, livers, and Adipose tissues				Lake Victoria	Uganda	freshwater
Mattioli, S.; Bosco, A. D.; Zingone, E.; Ranucci, D.; Castellini, C.; Branciari, R. 2017. Nutritional value of raw and processed fillets of Bolsena Lake whitefish (Coregonus lavaretus L.). Italian Journal of Food Science. 29(4): 754-765.	Mattioli et al 2017	Whitefish	Coregonus lavaretus	muscle	100g	2016-04-01	beheaded, eviscerated, muscle extracted	Viterbo	Italy	freshwater	fish	1.97	%	529.73	mg/100g	19.23	%			0.97	%			98	kcal/100g	76.53	%	1.3	%
Mazumder, M.S A., Rahman, M.M., Ahmed, A.T.A., Begum, M. & Hossain, M.A. (2008). PROXIMATE COMPOSITION OF SOME SMALL INDIGENOUS FISH SPECIES (SIS) IN BANGLADESH. Int. J. Sustain. Crop Prod. 3(4):18-23	Mazumder et al 2008	Batashi	Pseudeutropius atherinoides						Bangladesh	freshwater	small indigenous fish	2.24	%			15.84	%									73.32	%	3.29	%
Mazumder, M.S A., Rahman, M.M., Ahmed, A.T.A., Begum, M. & Hossain, M.A. (2008). PROXIMATE COMPOSITION OF SOME SMALL INDIGENOUS FISH SPECIES (SIS) IN BANGLADESH. Int. J. Sustain. Crop Prod. 3(4):18-23	Mazumder et al 2008	Kajuli	Ailia coila						Bangladesh	freshwater	small indigenous fish	3.53	%			16.99	%									78.62	%	1.98	%
Mazumder, M.S A., Rahman, M.M., Ahmed, A.T.A., Begum, M. & Hossain, M.A. (2008). PROXIMATE COMPOSITION OF SOME SMALL INDIGENOUS FISH SPECIES (SIS) IN BANGLADESH. Int. J. Sustain. Crop Prod. 3(4):18-23	Mazumder et al 2008	mola	Amblypharyngodon mola						Bangladesh	freshwater	small indigenous fish	4.1	%			18.46	%									76.38	%	1.62	%
Mazumder, M.S A., Rahman, M.M., Ahmed, A.T.A., Begum, M. & Hossain, M.A. (2008). PROXIMATE COMPOSITION OF SOME SMALL INDIGENOUS FISH SPECIES (SIS) IN BANGLADESH. Int. J. Sustain. Crop Prod. 3(4):18-23	Mazumder et al 2008	Chanda	Chanda nama						Bangladesh	freshwater	small indigenous fish	1.53	%			18.26	%									65.88	%	3.92	%
Mazumder, M.S A., Rahman, M.M., Ahmed, A.T.A., Begum, M. & Hossain, M.A. (2008). PROXIMATE COMPOSITION OF SOME SMALL INDIGENOUS FISH SPECIES (SIS) IN BANGLADESH. Int. J. Sustain. Crop Prod. 3(4):18-23	Mazumder et al 2008	Chapila	Gudusia chapra						Bangladesh	freshwater	small indigenous fish	5.41	%			15.23	%									75.07	%	1.55	%
Mazumder, M.S A., Rahman, M.M., Ahmed, A.T.A., Begum, M. & Hossain, M.A. (2008). PROXIMATE COMPOSITION OF SOME SMALL INDIGENOUS FISH SPECIES (SIS) IN BANGLADESH. Int. J. Sustain. Crop Prod. 3(4):18-23	Mazumder et al 2008	Punti	Puntius chola						Bangladesh	freshwater	small indigenous fish	3.05	%			14.08	%									74.47	%	1.19	%
McHazime, I.; Kapute, F. 2018. Sensory and nutrient quality of wild captured Oreochromis shiranus (Boulenger, 1897) stored at ambient temperature. International Food Research Journal. 25(1): 127-132.	Mchazime et al 2018	Tilapia	Oreochromis shiranus	Meat		12 Hours	Fried	Shire River	Malawi	marine	fish					62.21	%									94.37	%	17.66	%
McHazime, I.; Kapute, F. 2018. Sensory and nutrient quality of wild captured Oreochromis shiranus (Boulenger, 1897) stored at ambient temperature. International Food Research Journal. 25(1): 127-132.	Mchazime et al 2018	Tilapia	Oreochromis shiranus	Meat		6 Hours	Fried	Shire River	Malawi	marine	fish					63.23	%									93.24	%	14.25	%
McHazime, I.; Kapute, F. 2018. Sensory and nutrient quality of wild captured Oreochromis shiranus (Boulenger, 1897) stored at ambient temperature. International Food Research Journal. 25(1): 127-132.	Mchazime et al 2018	Tilapia	Oreochromis shiranus	Meat		0 Hours	Fried	Shire River	Malawi	marine	fish					63.69	%									93.49	%	14.29	%
McHazime, I.; Kapute, F. 2018. Sensory and nutrient quality of wild captured Oreochromis shiranus (Boulenger, 1897) stored at ambient temperature. International Food Research Journal. 25(1): 127-132.	Mchazime et al 2018	Tilapia	Oreochromis shiranus	Meat		9 Hours	Fried	Shire River	Malawi	marine	fish					62.76	%									93.43	%	15.79	%
McHazime, I.; Kapute, F. 2018. Sensory and nutrient quality of wild captured Oreochromis shiranus (Boulenger, 1897) stored at ambient temperature. International Food Research Journal. 25(1): 127-132.	Mchazime et al 2018	Tilapia	Oreochromis shiranus	Meat		3 Hours	Fried	Shire River	Malawi	marine	fish					63.59	%									93.67	%	15.58	%
Mendez, E., Gonzalez, R.M., Inocente, G., Giudice, H., & Grompone, M.A. (1996). Lipid Content and Fatty Acid Composition of Fillets of Six Fishes from the Rio de la Plata. JOURNAL OF FOOD COMPOSITION AND ANALYSIS 9, pp.163–170.	Mendez et al 1996	Brazilian menhaden	Brevoortua spp.					Rio de la plata	Uruguay	freshwater		13.6	g/100g edible portion	8	wt%	19.4	g/100g filleted
Mendez, E., Gonzalez, R.M., Inocente, G., Giudice, H., & Grompone, M.A. (1996). Lipid Content and Fatty Acid Composition of Fillets of Six Fishes from the Rio de la Plata. JOURNAL OF FOOD COMPOSITION AND ANALYSIS 9, pp.163–170.	Mendez et al 1996	burriqueta	Menticirrhus americanus					Rio de la plata	Uruguay	freshwater		6.7	g/100g edible portion	19.2	wt%	19.7	g/100g filleted
Mendez, E., Gonzalez, R.M., Inocente, G., Giudice, H., & Grompone, M.A. (1996). Lipid Content and Fatty Acid Composition of Fillets of Six Fishes from the Rio de la Plata. JOURNAL OF FOOD COMPOSITION AND ANALYSIS 9, pp.163–170.	Mendez et al 1996	king weakfish	Microdon ancylodon					Rio de la plata	Uruguay	freshwater		0.56	g/100g edible portion	6.3	wt%	19.2	g/100g filleted
Mendez, E., Gonzalez, R.M., Inocente, G., Giudice, H., & Grompone, M.A. (1996). Lipid Content and Fatty Acid Composition of Fillets of Six Fishes from the Rio de la Plata. JOURNAL OF FOOD COMPOSITION AND ANALYSIS 9, pp.163–170.	Mendez et al 1996	white croaker	Micropogonias furnieri					Rio de la plata	Uruguay	freshwater		1.29	g/100g edible portion	5.36	wt%	20.7	g/100g filleted
Mendez, E., Gonzalez, R.M., Inocente, G., Giudice, H., & Grompone, M.A. (1996). Lipid Content and Fatty Acid Composition of Fillets of Six Fishes from the Rio de la Plata. JOURNAL OF FOOD COMPOSITION AND ANALYSIS 9, pp.163–170.	Mendez et al 1996	pampano	Parona signata					Rio de la plata	Uruguay	freshwater		5.5	g/100g edible portion	1.28	wt%	20.7	g/100g filleted
Mendez, E., Gonzalez, R.M., Inocente, G., Giudice, H., & Grompone, M.A. (1996). Lipid Content and Fatty Acid Composition of Fillets of Six Fishes from the Rio de la Plata. JOURNAL OF FOOD COMPOSITION AND ANALYSIS 9, pp.163–170.	Mendez et al 1996	black drum	Pogonias cromis					Rio de la plata	Uruguay	freshwater		1.2	g/100g edible portion	9.1	wt%	19.4	g/100g filleted
Meng, FanTong; Gao, HuaNan; Tang, XianMing; Wang, AiMin; Yao, XingNan; Liu, ChunSheng; Gu, ZhiFeng 2017. Biochemical composition of pond-cultured vs. wild gravid female mud crab Scylla paramamosain in Hainan, China: evaluating the nutritional value of cultured mud crab. Journal of Shellfish Research. 36(2): 445-452.	Meng et al 2017	Mud Crab	Scylla paramamosain	Body Muscle	298.15g	September		Hainan	China	marine	Crustacean	0.57	% wet matter	24.03	% of total fatty acids	21.15	% of wet weight									74.66	% of wet weight	1.68	% of wet weight
Meng, FanTong; Gao, HuaNan; Tang, XianMing; Wang, AiMin; Yao, XingNan; Liu, ChunSheng; Gu, ZhiFeng 2017. Biochemical composition of pond-cultured vs. wild gravid female mud crab Scylla paramamosain in Hainan, China: evaluating the nutritional value of cultured mud crab. Journal of Shellfish Research. 36(2): 445-452.	Meng et al 2017	Mud Crab	Scylla paramamosain	Gonad	298.15g	September		Hainan	China	marine	Crustacean	7.39	% wet matter	40.12	% of total fatty acids	35.53	% of wet weight									44.83	% of wet weight	2.43	% of wet weight
Meng, FanTong; Gao, HuaNan; Tang, XianMing; Wang, AiMin; Yao, XingNan; Liu, ChunSheng; Gu, ZhiFeng 2017. Biochemical composition of pond-cultured vs. wild gravid female mud crab Scylla paramamosain in Hainan, China: evaluating the nutritional value of cultured mud crab. Journal of Shellfish Research. 36(2): 445-452.	Meng et al 2017	Mud Crab	Scylla paramamosain	Claw Muscle	278.15g	September		Hainan	China	freshwater farmed	Crustacean	0.09	% wet matter	24.73	% of total fatty acids	17.8	% of wet weight									78.17	% of wet weight	1.64	% of wet weight
Meng, FanTong; Gao, HuaNan; Tang, XianMing; Wang, AiMin; Yao, XingNan; Liu, ChunSheng; Gu, ZhiFeng 2017. Biochemical composition of pond-cultured vs. wild gravid female mud crab Scylla paramamosain in Hainan, China: evaluating the nutritional value of cultured mud crab. Journal of Shellfish Research. 36(2): 445-452.	Meng et al 2017	Mud Crab	Scylla paramamosain	Body Muscle	278.15g	September		Hainan	China	freshwater farmed	Crustacean	0.31	% wet matter	26.02	% of total fatty acids	17.41	% of wet weight									78.26	% of wet weight	1.52	% of wet weight
Meng, FanTong; Gao, HuaNan; Tang, XianMing; Wang, AiMin; Yao, XingNan; Liu, ChunSheng; Gu, ZhiFeng 2017. Biochemical composition of pond-cultured vs. wild gravid female mud crab Scylla paramamosain in Hainan, China: evaluating the nutritional value of cultured mud crab. Journal of Shellfish Research. 36(2): 445-452.	Meng et al 2017	Mud Crab	Scylla paramamosain	Gonad	278.15g	September		Hainan	China	freshwater farmed	Crustacean	8.98	% wet matter	32.21	% of total fatty acids	33.1	% of wet weight									49.87	% of wet weight	2.65	% of wet weight
Meng, FanTong; Gao, HuaNan; Tang, XianMing; Wang, AiMin; Yao, XingNan; Liu, ChunSheng; Gu, ZhiFeng 2017. Biochemical composition of pond-cultured vs. wild gravid female mud crab Scylla paramamosain in Hainan, China: evaluating the nutritional value of cultured mud crab. Journal of Shellfish Research. 36(2): 445-452.	Meng et al 2017	Mud Crab	Scylla paramamosain	Claw Muscle	298.15g	September		Hainan	China	marine	Crustacean	0.35	% wet matter	24.65	% of total fatty acids	21.66	% of wet weight									74.19	% of wet weight	1.74	% of wet weight
Minarny, G., Purnomo, H., Asriani, & Rosyidi, D., (2014). Fatty acid profile of fish from Central Sulawesi, Indonesia. International Food Research Journal. 21(3). pp.979-983	Minarny et al 2014	catfish	Clarias sp	oil				Palu	Indonesia	freshwater
Minarny, G., Purnomo, H., Asriani, & Rosyidi, D., (2014). Fatty acid profile of fish from Central Sulawesi, Indonesia. International Food Research Journal. 21(3). pp.979-983	Minarny et al 2014	Indian Scad	Decapterus sp	oil				Tomini Gulf	Indonesia	marine
Minarny, G., Purnomo, H., Asriani, & Rosyidi, D., (2014). Fatty acid profile of fish from Central Sulawesi, Indonesia. International Food Research Journal. 21(3). pp.979-983	Minarny et al 2014	tuna	Euthynnus sp	oil				Tomini Gulf	Indonesia	marine
Minarny, G., Purnomo, H., Asriani, & Rosyidi, D., (2014). Fatty acid profile of fish from Central Sulawesi, Indonesia. International Food Research Journal. 21(3). pp.979-983	Minarny et al 2014	snapper	Lutjanus sp	oil				Tomini Gulf	Indonesia	marine
Minarny, G., Purnomo, H., Asriani, & Rosyidi, D., (2014). Fatty acid profile of fish from Central Sulawesi, Indonesia. International Food Research Journal. 21(3). pp.979-983	Minarny et al 2014	small yellow striped scad	Selaroides sp	oil				Tomini Gulf	Indonesia	marine
Mitra, T.; Ganguly, S.; Banerjee, S.; Mahanty, A.; Raman, R. K.; Bhowmick, S.; Mohanty, B. P. 2017. Nutritional composition of different size groups of catfish Rita rita (Hamilton, 1822) from river Ganga. Indian Journal of Fisheries. 64(): 68-74.	Mitra et al 2017	Catfish	Rita rita	Muscle	650g	August - Septemebr 2014	muscle extracted	Allahbad	India	freshwater	fish			26.59	%	19.55	%									77.76	%	1.04	%
Mitra, T.; Ganguly, S.; Banerjee, S.; Mahanty, A.; Raman, R. K.; Bhowmick, S.; Mohanty, B. P. 2017. Nutritional composition of different size groups of catfish Rita rita (Hamilton, 1822) from river Ganga. Indian Journal of Fisheries. 64(): 68-74.	Mitra et al 2017	Catfish	Rita rita	Muscle	300g	August - Septemebr 2014	muscle extracted	Allahbad	India	freshwater	fish			20.82	%	17.59	%									80.21	%	1.07	%
Mitra, T.; Ganguly, S.; Banerjee, S.; Mahanty, A.; Raman, R. K.; Bhowmick, S.; Mohanty, B. P. 2017. Nutritional composition of different size groups of catfish Rita rita (Hamilton, 1822) from river Ganga. Indian Journal of Fisheries. 64(): 68-74.	Mitra et al 2017	Catfish	Rita rita	Muscle	1500g	August - Septemebr 2014	muscle extracted	Allahbad	India	freshwater	fish			24.05	%	17.22	%									79.19	%	0.89	%
Mohajira, Begum; Shuva, Bhowmik; Juliana, F. M.; Hossain, M. S. 2016. Nutritional profile of hilsa fish Tenualosa ilisha (Hamilton, 1822) in six selected regions of Bangladesh. Journal of Nutrition and Food Sciences. 6(6): 567.	Mohajira et al 2016	River Shad (Hilsa Fish)	Tenualosa ilisha				Iced	Shariatpur	Bangladesh		fish					18.98	%			0.6	%			131.15	kcal/100g	72.04	%	2.77	%
Mohajira, Begum; Shuva, Bhowmik; Juliana, F. M.; Hossain, M. S. 2016. Nutritional profile of hilsa fish Tenualosa ilisha (Hamilton, 1822) in six selected regions of Bangladesh. Journal of Nutrition and Food Sciences. 6(6): 567.	Mohajira et al 2016	River Shad (Hilsa Fish)	Tenualosa ilisha				Iced	Cox's Bazar	Bangladesh		fish					18.95	%			0.58	%			146.6	kcal/100g	68.9	%	4.26	%
Mohajira, Begum; Shuva, Bhowmik; Juliana, F. M.; Hossain, M. S. 2016. Nutritional profile of hilsa fish Tenualosa ilisha (Hamilton, 1822) in six selected regions of Bangladesh. Journal of Nutrition and Food Sciences. 6(6): 567.	Mohajira et al 2016	River Shad (Hilsa Fish)	Tenualosa ilisha				Iced	Bhola	Bangladesh		fish					19.56	%			0.72	%			128.38	kcal/100g	69.91	%	4.84	%
Mohajira, Begum; Shuva, Bhowmik; Juliana, F. M.; Hossain, M. S. 2016. Nutritional profile of hilsa fish Tenualosa ilisha (Hamilton, 1822) in six selected regions of Bangladesh. Journal of Nutrition and Food Sciences. 6(6): 567.	Mohajira et al 2016	River Shad (Hilsa Fish)	Tenualosa ilisha				Iced	Chandpur	Bangladesh		fish					19.35	%			0.41	%			145.81	kcal/100g	70.04	%	3.08	%
Mohajira, Begum; Shuva, Bhowmik; Juliana, F. M.; Hossain, M. S. 2016. Nutritional profile of hilsa fish Tenualosa ilisha (Hamilton, 1822) in six selected regions of Bangladesh. Journal of Nutrition and Food Sciences. 6(6): 567.	Mohajira et al 2016	River Shad (Hilsa Fish)	Tenualosa ilisha				Iced	Barisal	Bangladesh		fish					20.56	%			0.65	%			161.68	kcal/100g	66.94	%	3.64	%
Mohajira, Begum; Shuva, Bhowmik; Juliana, F. M.; Hossain, M. S. 2016. Nutritional profile of hilsa fish Tenualosa ilisha (Hamilton, 1822) in six selected regions of Bangladesh. Journal of Nutrition and Food Sciences. 6(6): 567.	Mohajira et al 2016	River Shad (Hilsa Fish)	Tenualosa ilisha				Iced	Patuakhali	Bangladesh		fish					19.24	%			0.35	%			148.3	kcal/100g	69.22	%	3.72	%
Mohamed, E.H.A., & Al-Sabahi, G.N. (2011). Fatty acids content and profile of common commercial Nile fishes in Sudan. International Journal of Fisheries and Aquaculture Vol. 3 (6), pp. 99-104	Mohamed & Al-Sabahi 2011		Bagrus bayad						Sudan	freshwater
Mohamed, E.H.A., & Al-Sabahi, G.N. (2011). Fatty acids content and profile of common commercial Nile fishes in Sudan. International Journal of Fisheries and Aquaculture Vol. 3 (6), pp. 99-104	Mohamed & Al-Sabahi 2011	Nile perch	Lates niloticus						Sudan	freshwater
Mohamed, E.H.A., & Al-Sabahi, G.N. (2011). Fatty acids content and profile of common commercial Nile fishes in Sudan. International Journal of Fisheries and Aquaculture Vol. 3 (6), pp. 99-104	Mohamed & Al-Sabahi 2011	Nile tilapia	Oreochromis niloticus						Sudan	freshwater
Mohamed, E.H.A., & Al-Sabahi, G.N. (2011). Fatty acids content and profile of common commercial Nile fishes in Sudan. International Journal of Fisheries and Aquaculture Vol. 3 (6), pp. 99-104	Mohamed & Al-Sabahi 2011		Syndonitis schall						Sudan	freshwater
Mohamed, E.H.A., & Al-Sabahi, G.N. (2011). Fatty acids content and profile of common commercial Nile fishes in Sudan. International Journal of Fisheries and Aquaculture Vol. 3 (6), pp. 99-104	Mohamed & Al-Sabahi 2011		Tetradon lineatus						Sudan	freshwater
Mohanty, B. P.; Ganguly, S.; Mahanty, A.; Sankar, T. V.; Anandan, R.; Chakraborty, K.; Paul, B. N.; Sarma, D.; Dayal, J. S.; Venkateshwarlu, G.; Mathew, S.; Asha, K. K.; Karunakaran, D.; Mitra, T.; Chanda, S.; Shahi, N.; Das, P.; Das, P.; Akhtar, M. S.; Vijayagopal, P.; Sridhar, N. 2016. DHA and EPA Content and Fatty Acid Profile of 39 Food Fishes from India. Biomed Research International.	Mohanty et al 2016		Ailia coila	Muscle			Cleaned, descaled,degutted			freshwater	fish			51.9	%	12.9	%									82.8	%	2	%
Mohanty, B. P.; Ganguly, S.; Mahanty, A.; Sankar, T. V.; Anandan, R.; Chakraborty, K.; Paul, B. N.; Sarma, D.; Dayal, J. S.; Venkateshwarlu, G.; Mathew, S.; Asha, K. K.; Karunakaran, D.; Mitra, T.; Chanda, S.; Shahi, N.; Das, P.; Das, P.; Akhtar, M. S.; Vijayagopal, P.; Sridhar, N. 2016. DHA and EPA Content and Fatty Acid Profile of 39 Food Fishes from India. Biomed Research International.	Mohanty et al 2016		Amblypharyngodon mola	Muscle			Cleaned, descaled,degutted			freshwater	fish			2.2	%	16.3	%									76.2	%	4	%
Mohanty, B. P.; Ganguly, S.; Mahanty, A.; Sankar, T. V.; Anandan, R.; Chakraborty, K.; Paul, B. N.; Sarma, D.; Dayal, J. S.; Venkateshwarlu, G.; Mathew, S.; Asha, K. K.; Karunakaran, D.; Mitra, T.; Chanda, S.; Shahi, N.; Das, P.; Das, P.; Akhtar, M. S.; Vijayagopal, P.; Sridhar, N. 2016. DHA and EPA Content and Fatty Acid Profile of 39 Food Fishes from India. Biomed Research International.	Mohanty et al 2016		Anabas testudineus	Muscle			Cleaned, descaled,degutted			freshwater	fish			66.3	%	16.9	%									68	%	5.3	%
Mohanty, B. P.; Ganguly, S.; Mahanty, A.; Sankar, T. V.; Anandan, R.; Chakraborty, K.; Paul, B. N.; Sarma, D.; Dayal, J. S.; Venkateshwarlu, G.; Mathew, S.; Asha, K. K.; Karunakaran, D.; Mitra, T.; Chanda, S.; Shahi, N.; Das, P.; Das, P.; Akhtar, M. S.; Vijayagopal, P.; Sridhar, N. 2016. DHA and EPA Content and Fatty Acid Profile of 39 Food Fishes from India. Biomed Research International.	Mohanty et al 2016		Catla catla	Muscle			Cleaned, descaled,degutted			freshwater farmed	fish			20.6	%	16.2	%									76.2	%	2.5	%
Mohanty, B. P.; Ganguly, S.; Mahanty, A.; Sankar, T. V.; Anandan, R.; Chakraborty, K.; Paul, B. N.; Sarma, D.; Dayal, J. S.; Venkateshwarlu, G.; Mathew, S.; Asha, K. K.; Karunakaran, D.; Mitra, T.; Chanda, S.; Shahi, N.; Das, P.; Das, P.; Akhtar, M. S.; Vijayagopal, P.; Sridhar, N. 2016. DHA and EPA Content and Fatty Acid Profile of 39 Food Fishes from India. Biomed Research International.	Mohanty et al 2016		Cirrhinus mrigala	Muscle			Cleaned, descaled,degutted			freshwater farmed	fish			30.4	%	15.5	%									75.3	%	2.5	%
Mohanty, B. P.; Ganguly, S.; Mahanty, A.; Sankar, T. V.; Anandan, R.; Chakraborty, K.; Paul, B. N.; Sarma, D.; Dayal, J. S.; Venkateshwarlu, G.; Mathew, S.; Asha, K. K.; Karunakaran, D.; Mitra, T.; Chanda, S.; Shahi, N.; Das, P.; Das, P.; Akhtar, M. S.; Vijayagopal, P.; Sridhar, N. 2016. DHA and EPA Content and Fatty Acid Profile of 39 Food Fishes from India. Biomed Research International.	Mohanty et al 2016		Clarias batrachus	Muscle			Cleaned, descaled,degutted			freshwater	fish			21	%	16.4	%									75.9	%	2.3	%
Mohanty, B. P.; Ganguly, S.; Mahanty, A.; Sankar, T. V.; Anandan, R.; Chakraborty, K.; Paul, B. N.; Sarma, D.; Dayal, J. S.; Venkateshwarlu, G.; Mathew, S.; Asha, K. K.; Karunakaran, D.; Mitra, T.; Chanda, S.; Shahi, N.; Das, P.; Das, P.; Akhtar, M. S.; Vijayagopal, P.; Sridhar, N. 2016. DHA and EPA Content and Fatty Acid Profile of 39 Food Fishes from India. Biomed Research International.	Mohanty et al 2016		Crassostrea madrasensis	Muscle			Cleaned, descaled,degutted			marine	Shellfish			47.1	%	16.8	%									80.1	%	1.3	%
Mohanty, B. P.; Ganguly, S.; Mahanty, A.; Sankar, T. V.; Anandan, R.; Chakraborty, K.; Paul, B. N.; Sarma, D.; Dayal, J. S.; Venkateshwarlu, G.; Mathew, S.; Asha, K. K.; Karunakaran, D.; Mitra, T.; Chanda, S.; Shahi, N.; Das, P.; Das, P.; Akhtar, M. S.; Vijayagopal, P.; Sridhar, N. 2016. DHA and EPA Content and Fatty Acid Profile of 39 Food Fishes from India. Biomed Research International.	Mohanty et al 2016		Cyprinus carpio	Muscle			Cleaned, descaled,degutted			coldwater	fish			46.2	%	17.9	%									77.2	%	1.3	%
Mohanty, B. P.; Ganguly, S.; Mahanty, A.; Sankar, T. V.; Anandan, R.; Chakraborty, K.; Paul, B. N.; Sarma, D.; Dayal, J. S.; Venkateshwarlu, G.; Mathew, S.; Asha, K. K.; Karunakaran, D.; Mitra, T.; Chanda, S.; Shahi, N.; Das, P.; Das, P.; Akhtar, M. S.; Vijayagopal, P.; Sridhar, N. 2016. DHA and EPA Content and Fatty Acid Profile of 39 Food Fishes from India. Biomed Research International.	Mohanty et al 2016		Epinephelus spp.	Muscle			Cleaned, descaled,degutted			marine	fish			45.2	%	18.1	%									78.5	%	1.5	%
Mohanty, B. P.; Ganguly, S.; Mahanty, A.; Sankar, T. V.; Anandan, R.; Chakraborty, K.; Paul, B. N.; Sarma, D.; Dayal, J. S.; Venkateshwarlu, G.; Mathew, S.; Asha, K. K.; Karunakaran, D.; Mitra, T.; Chanda, S.; Shahi, N.; Das, P.; Das, P.; Akhtar, M. S.; Vijayagopal, P.; Sridhar, N. 2016. DHA and EPA Content and Fatty Acid Profile of 39 Food Fishes from India. Biomed Research International.	Mohanty et al 2016		Etroplus suratensis	Muscle			Cleaned, descaled,degutted			brackish	fish			35.7	%	20.4	%									74.2	%	1.4	%
Mohanty, B. P.; Ganguly, S.; Mahanty, A.; Sankar, T. V.; Anandan, R.; Chakraborty, K.; Paul, B. N.; Sarma, D.; Dayal, J. S.; Venkateshwarlu, G.; Mathew, S.; Asha, K. K.; Karunakaran, D.; Mitra, T.; Chanda, S.; Shahi, N.; Das, P.; Das, P.; Akhtar, M. S.; Vijayagopal, P.; Sridhar, N. 2016. DHA and EPA Content and Fatty Acid Profile of 39 Food Fishes from India. Biomed Research International.	Mohanty et al 2016		Euthynnus affinis	Muscle			Cleaned, descaled,degutted			marine	fish			63.8	%	20.9	%									75.7	%	1.5	%
Mohanty, B. P.; Ganguly, S.; Mahanty, A.; Sankar, T. V.; Anandan, R.; Chakraborty, K.; Paul, B. N.; Sarma, D.; Dayal, J. S.; Venkateshwarlu, G.; Mathew, S.; Asha, K. K.; Karunakaran, D.; Mitra, T.; Chanda, S.; Shahi, N.; Das, P.; Das, P.; Akhtar, M. S.; Vijayagopal, P.; Sridhar, N. 2016. DHA and EPA Content and Fatty Acid Profile of 39 Food Fishes from India. Biomed Research International.	Mohanty et al 2016		Fenneropenaeus indicus	Muscle			Cleaned, descaled,degutted			brackish	Shellfish			35.4	%	16.4	%									82.2	%	1.4	%
Mohanty, B. P.; Ganguly, S.; Mahanty, A.; Sankar, T. V.; Anandan, R.; Chakraborty, K.; Paul, B. N.; Sarma, D.; Dayal, J. S.; Venkateshwarlu, G.; Mathew, S.; Asha, K. K.; Karunakaran, D.; Mitra, T.; Chanda, S.; Shahi, N.; Das, P.; Das, P.; Akhtar, M. S.; Vijayagopal, P.; Sridhar, N. 2016. DHA and EPA Content and Fatty Acid Profile of 39 Food Fishes from India. Biomed Research International.	Mohanty et al 2016		Gudusia chapra	Muscle			Cleaned, descaled,degutted			freshwater	fish			51.9	%	14.1	%									76.7	%	2.9	%
Mohanty, B. P.; Ganguly, S.; Mahanty, A.; Sankar, T. V.; Anandan, R.; Chakraborty, K.; Paul, B. N.; Sarma, D.; Dayal, J. S.; Venkateshwarlu, G.; Mathew, S.; Asha, K. K.; Karunakaran, D.; Mitra, T.; Chanda, S.; Shahi, N.; Das, P.; Das, P.; Akhtar, M. S.; Vijayagopal, P.; Sridhar, N. 2016. DHA and EPA Content and Fatty Acid Profile of 39 Food Fishes from India. Biomed Research International.	Mohanty et al 2016		Harpadon nehereus	Muscle			Cleaned, descaled,degutted			marine	fish			36.4	%	8.2	%									87.5	%	1.1	%
Mohanty, B. P.; Ganguly, S.; Mahanty, A.; Sankar, T. V.; Anandan, R.; Chakraborty, K.; Paul, B. N.; Sarma, D.; Dayal, J. S.; Venkateshwarlu, G.; Mathew, S.; Asha, K. K.; Karunakaran, D.; Mitra, T.; Chanda, S.; Shahi, N.; Das, P.; Das, P.; Akhtar, M. S.; Vijayagopal, P.; Sridhar, N. 2016. DHA and EPA Content and Fatty Acid Profile of 39 Food Fishes from India. Biomed Research International.	Mohanty et al 2016		Heteropneustes fossilis	Muscle			Cleaned, descaled,degutted			freshwater	fish			63.1	%	16.3	%									76.7	%	2.6	%
Mohanty, B. P.; Ganguly, S.; Mahanty, A.; Sankar, T. V.; Anandan, R.; Chakraborty, K.; Paul, B. N.; Sarma, D.; Dayal, J. S.; Venkateshwarlu, G.; Mathew, S.; Asha, K. K.; Karunakaran, D.; Mitra, T.; Chanda, S.; Shahi, N.; Das, P.; Das, P.; Akhtar, M. S.; Vijayagopal, P.; Sridhar, N. 2016. DHA and EPA Content and Fatty Acid Profile of 39 Food Fishes from India. Biomed Research International.	Mohanty et al 2016		Katsuwonus pelamis	Muscle			Cleaned, descaled,degutted			marine	fish			41.3	%	22.4	%									70.6	%	1.9	%
Mohanty, B. P.; Ganguly, S.; Mahanty, A.; Sankar, T. V.; Anandan, R.; Chakraborty, K.; Paul, B. N.; Sarma, D.; Dayal, J. S.; Venkateshwarlu, G.; Mathew, S.; Asha, K. K.; Karunakaran, D.; Mitra, T.; Chanda, S.; Shahi, N.; Das, P.; Das, P.; Akhtar, M. S.; Vijayagopal, P.; Sridhar, N. 2016. DHA and EPA Content and Fatty Acid Profile of 39 Food Fishes from India. Biomed Research International.	Mohanty et al 2016		Labeo rohita	Muscle			Cleaned, descaled,degutted			freshwater farmed	fish			73.3	%	15.9	%									75.6	%	2.6	%
Mohanty, B. P.; Ganguly, S.; Mahanty, A.; Sankar, T. V.; Anandan, R.; Chakraborty, K.; Paul, B. N.; Sarma, D.; Dayal, J. S.; Venkateshwarlu, G.; Mathew, S.; Asha, K. K.; Karunakaran, D.; Mitra, T.; Chanda, S.; Shahi, N.; Das, P.; Das, P.; Akhtar, M. S.; Vijayagopal, P.; Sridhar, N. 2016. DHA and EPA Content and Fatty Acid Profile of 39 Food Fishes from India. Biomed Research International.	Mohanty et al 2016		Lates calcarifer	Muscle			Cleaned, descaled,degutted			brackish	fish			35.6	%	21.1	%									72.8	%	1.6	%
Mohanty, B. P.; Ganguly, S.; Mahanty, A.; Sankar, T. V.; Anandan, R.; Chakraborty, K.; Paul, B. N.; Sarma, D.; Dayal, J. S.; Venkateshwarlu, G.; Mathew, S.; Asha, K. K.; Karunakaran, D.; Mitra, T.; Chanda, S.; Shahi, N.; Das, P.; Das, P.; Akhtar, M. S.; Vijayagopal, P.; Sridhar, N. 2016. DHA and EPA Content and Fatty Acid Profile of 39 Food Fishes from India. Biomed Research International.	Mohanty et al 2016		Leiognathus splendens	Muscle			Cleaned, descaled,degutted			marine	fish			42.8	%	17.2	%									74.7	%	3.1	%
Mohanty, B. P.; Ganguly, S.; Mahanty, A.; Sankar, T. V.; Anandan, R.; Chakraborty, K.; Paul, B. N.; Sarma, D.; Dayal, J. S.; Venkateshwarlu, G.; Mathew, S.; Asha, K. K.; Karunakaran, D.; Mitra, T.; Chanda, S.; Shahi, N.; Das, P.; Das, P.; Akhtar, M. S.; Vijayagopal, P.; Sridhar, N. 2016. DHA and EPA Content and Fatty Acid Profile of 39 Food Fishes from India. Biomed Research International.	Mohanty et al 2016		Macrobrachium rosenbergii	Muscle			Cleaned, descaled,degutted			marine	Shellfish			35.2	%	16.9	%									73.5	%	4.9	%
Mohanty, B. P.; Ganguly, S.; Mahanty, A.; Sankar, T. V.; Anandan, R.; Chakraborty, K.; Paul, B. N.; Sarma, D.; Dayal, J. S.; Venkateshwarlu, G.; Mathew, S.; Asha, K. K.; Karunakaran, D.; Mitra, T.; Chanda, S.; Shahi, N.; Das, P.; Das, P.; Akhtar, M. S.; Vijayagopal, P.; Sridhar, N. 2016. DHA and EPA Content and Fatty Acid Profile of 39 Food Fishes from India. Biomed Research International.	Mohanty et al 2016		Mugil cephalus	Muscle			Cleaned, descaled,degutted			brackish	fish			32.5	%	20	%									75.6	%	1.3	%
Mohanty, B. P.; Ganguly, S.; Mahanty, A.; Sankar, T. V.; Anandan, R.; Chakraborty, K.; Paul, B. N.; Sarma, D.; Dayal, J. S.; Venkateshwarlu, G.; Mathew, S.; Asha, K. K.; Karunakaran, D.; Mitra, T.; Chanda, S.; Shahi, N.; Das, P.; Das, P.; Akhtar, M. S.; Vijayagopal, P.; Sridhar, N. 2016. DHA and EPA Content and Fatty Acid Profile of 39 Food Fishes from India. Biomed Research International.	Mohanty et al 2016		Nemipterus japanicus	Muscle			Cleaned, descaled,degutted			marine	fish			40.2	%	15.4	%									78.5	%	1	%
Mohanty, B. P.; Ganguly, S.; Mahanty, A.; Sankar, T. V.; Anandan, R.; Chakraborty, K.; Paul, B. N.; Sarma, D.; Dayal, J. S.; Venkateshwarlu, G.; Mathew, S.; Asha, K. K.; Karunakaran, D.; Mitra, T.; Chanda, S.; Shahi, N.; Das, P.; Das, P.; Akhtar, M. S.; Vijayagopal, P.; Sridhar, N. 2016. DHA and EPA Content and Fatty Acid Profile of 39 Food Fishes from India. Biomed Research International.	Mohanty et al 2016		Neolissochilus hexagonolepis	Muscle			Cleaned, descaled,degutted			coldwater	fish			44.3	%	18.2	%									75.3	%	1.4	%
Mohanty, B. P.; Ganguly, S.; Mahanty, A.; Sankar, T. V.; Anandan, R.; Chakraborty, K.; Paul, B. N.; Sarma, D.; Dayal, J. S.; Venkateshwarlu, G.; Mathew, S.; Asha, K. K.; Karunakaran, D.; Mitra, T.; Chanda, S.; Shahi, N.; Das, P.; Das, P.; Akhtar, M. S.; Vijayagopal, P.; Sridhar, N. 2016. DHA and EPA Content and Fatty Acid Profile of 39 Food Fishes from India. Biomed Research International.	Mohanty et al 2016		Oncorhynchus mykiss	Muscle			Cleaned, descaled,degutted			coldwater	fish			34.5	%	17.9	%									74.7	%	1.8	%
Mohanty, B. P.; Ganguly, S.; Mahanty, A.; Sankar, T. V.; Anandan, R.; Chakraborty, K.; Paul, B. N.; Sarma, D.; Dayal, J. S.; Venkateshwarlu, G.; Mathew, S.; Asha, K. K.; Karunakaran, D.; Mitra, T.; Chanda, S.; Shahi, N.; Das, P.; Das, P.; Akhtar, M. S.; Vijayagopal, P.; Sridhar, N. 2016. DHA and EPA Content and Fatty Acid Profile of 39 Food Fishes from India. Biomed Research International.	Mohanty et al 2016		Penaeus monodon	Muscle			Cleaned, descaled,degutted			brackish	Shellfish			39.1	%	19.4	%									76.3	%	3.1	%
Mohanty, B. P.; Ganguly, S.; Mahanty, A.; Sankar, T. V.; Anandan, R.; Chakraborty, K.; Paul, B. N.; Sarma, D.; Dayal, J. S.; Venkateshwarlu, G.; Mathew, S.; Asha, K. K.; Karunakaran, D.; Mitra, T.; Chanda, S.; Shahi, N.; Das, P.; Das, P.; Akhtar, M. S.; Vijayagopal, P.; Sridhar, N. 2016. DHA and EPA Content and Fatty Acid Profile of 39 Food Fishes from India. Biomed Research International.	Mohanty et al 2016		Perna viridis	Muscle			Cleaned, descaled,degutted			marine	Shellfish			34.9	%	11	%									83.5	%	1.4	%
Mohanty, B. P.; Ganguly, S.; Mahanty, A.; Sankar, T. V.; Anandan, R.; Chakraborty, K.; Paul, B. N.; Sarma, D.; Dayal, J. S.; Venkateshwarlu, G.; Mathew, S.; Asha, K. K.; Karunakaran, D.; Mitra, T.; Chanda, S.; Shahi, N.; Das, P.; Das, P.; Akhtar, M. S.; Vijayagopal, P.; Sridhar, N. 2016. DHA and EPA Content and Fatty Acid Profile of 39 Food Fishes from India. Biomed Research International.	Mohanty et al 2016		Puntius sophore	Muscle			Cleaned, descaled,degutted			freshwater	fish			20	%	16.3	%									75.7	%	3.4	%
Mohanty, B. P.; Ganguly, S.; Mahanty, A.; Sankar, T. V.; Anandan, R.; Chakraborty, K.; Paul, B. N.; Sarma, D.; Dayal, J. S.; Venkateshwarlu, G.; Mathew, S.; Asha, K. K.; Karunakaran, D.; Mitra, T.; Chanda, S.; Shahi, N.; Das, P.; Das, P.; Akhtar, M. S.; Vijayagopal, P.; Sridhar, N. 2016. DHA and EPA Content and Fatty Acid Profile of 39 Food Fishes from India. Biomed Research International.	Mohanty et al 2016		Rastrelliger kanaguria	Muscle			Cleaned, descaled,degutted			marine	fish			39.9	%	19.2	%									78.2	%	1.2	%
Mohanty, B. P.; Ganguly, S.; Mahanty, A.; Sankar, T. V.; Anandan, R.; Chakraborty, K.; Paul, B. N.; Sarma, D.; Dayal, J. S.; Venkateshwarlu, G.; Mathew, S.; Asha, K. K.; Karunakaran, D.; Mitra, T.; Chanda, S.; Shahi, N.; Das, P.; Das, P.; Akhtar, M. S.; Vijayagopal, P.; Sridhar, N. 2016. DHA and EPA Content and Fatty Acid Profile of 39 Food Fishes from India. Biomed Research International.	Mohanty et al 2016		Rita rita	Muscle			Cleaned, descaled,degutted			freshwater	fish			23.3	%	19.5	%									77.8	%	1	%
Mohanty, B. P.; Ganguly, S.; Mahanty, A.; Sankar, T. V.; Anandan, R.; Chakraborty, K.; Paul, B. N.; Sarma, D.; Dayal, J. S.; Venkateshwarlu, G.; Mathew, S.; Asha, K. K.; Karunakaran, D.; Mitra, T.; Chanda, S.; Shahi, N.; Das, P.; Das, P.; Akhtar, M. S.; Vijayagopal, P.; Sridhar, N. 2016. DHA and EPA Content and Fatty Acid Profile of 39 Food Fishes from India. Biomed Research International.	Mohanty et al 2016		Sardinella longiceps	Muscle			Cleaned, descaled,degutted			marine	fish			39.4	%	17.1	%									71.3	%	2.3	%
Mohanty, B. P.; Ganguly, S.; Mahanty, A.; Sankar, T. V.; Anandan, R.; Chakraborty, K.; Paul, B. N.; Sarma, D.; Dayal, J. S.; Venkateshwarlu, G.; Mathew, S.; Asha, K. K.; Karunakaran, D.; Mitra, T.; Chanda, S.; Shahi, N.; Das, P.; Das, P.; Akhtar, M. S.; Vijayagopal, P.; Sridhar, N. 2016. DHA and EPA Content and Fatty Acid Profile of 39 Food Fishes from India. Biomed Research International.	Mohanty et al 2016		Schizothorax richardsonii	Muscle			Cleaned, descaled,degutted			coldwater	fish			42.5	%	16.4	%									77.3	%	1.2	%
Mohanty, B. P.; Ganguly, S.; Mahanty, A.; Sankar, T. V.; Anandan, R.; Chakraborty, K.; Paul, B. N.; Sarma, D.; Dayal, J. S.; Venkateshwarlu, G.; Mathew, S.; Asha, K. K.; Karunakaran, D.; Mitra, T.; Chanda, S.; Shahi, N.; Das, P.; Das, P.; Akhtar, M. S.; Vijayagopal, P.; Sridhar, N. 2016. DHA and EPA Content and Fatty Acid Profile of 39 Food Fishes from India. Biomed Research International.	Mohanty et al 2016		Sperata seenghala	Muscle			Cleaned, descaled,degutted			freshwater	fish			36	%	19	%									79.4	%	0.9	%
Mohanty, B. P.; Ganguly, S.; Mahanty, A.; Sankar, T. V.; Anandan, R.; Chakraborty, K.; Paul, B. N.; Sarma, D.; Dayal, J. S.; Venkateshwarlu, G.; Mathew, S.; Asha, K. K.; Karunakaran, D.; Mitra, T.; Chanda, S.; Shahi, N.; Das, P.; Das, P.; Akhtar, M. S.; Vijayagopal, P.; Sridhar, N. 2016. DHA and EPA Content and Fatty Acid Profile of 39 Food Fishes from India. Biomed Research International.	Mohanty et al 2016		Stolephorus commersonii	Muscle			Cleaned, descaled,degutted			marine	fish			72.3	%	16.4	%									79.4	%	3.2	%
Mohanty, B. P.; Ganguly, S.; Mahanty, A.; Sankar, T. V.; Anandan, R.; Chakraborty, K.; Paul, B. N.; Sarma, D.; Dayal, J. S.; Venkateshwarlu, G.; Mathew, S.; Asha, K. K.; Karunakaran, D.; Mitra, T.; Chanda, S.; Shahi, N.; Das, P.; Das, P.; Akhtar, M. S.; Vijayagopal, P.; Sridhar, N. 2016. DHA and EPA Content and Fatty Acid Profile of 39 Food Fishes from India. Biomed Research International.	Mohanty et al 2016		Stolephorus waitei	Muscle			Cleaned, descaled,degutted			marine	fish			44.3	%	20.3	%									79.9	%	3.3	%
Mohanty, B. P.; Ganguly, S.; Mahanty, A.; Sankar, T. V.; Anandan, R.; Chakraborty, K.; Paul, B. N.; Sarma, D.; Dayal, J. S.; Venkateshwarlu, G.; Mathew, S.; Asha, K. K.; Karunakaran, D.; Mitra, T.; Chanda, S.; Shahi, N.; Das, P.; Das, P.; Akhtar, M. S.; Vijayagopal, P.; Sridhar, N. 2016. DHA and EPA Content and Fatty Acid Profile of 39 Food Fishes from India. Biomed Research International.	Mohanty et al 2016		Tenualosa ilisha	Muscle			Cleaned, descaled,degutted			freshwater	fish			42.8	%	20.7	%									66.9	%	1.1	%
Mohanty, B. P.; Ganguly, S.; Mahanty, A.; Sankar, T. V.; Anandan, R.; Chakraborty, K.; Paul, B. N.; Sarma, D.; Dayal, J. S.; Venkateshwarlu, G.; Mathew, S.; Asha, K. K.; Karunakaran, D.; Mitra, T.; Chanda, S.; Shahi, N.; Das, P.; Das, P.; Akhtar, M. S.; Vijayagopal, P.; Sridhar, N. 2016. DHA and EPA Content and Fatty Acid Profile of 39 Food Fishes from India. Biomed Research International.	Mohanty et al 2016		Thunnus albacares	Muscle			Cleaned, descaled,degutted			marine	fish			50.9	%	23.9	%									74.1	%	1.4	%
Mohanty, B. P.; Ganguly, S.; Mahanty, A.; Sankar, T. V.; Anandan, R.; Chakraborty, K.; Paul, B. N.; Sarma, D.; Dayal, J. S.; Venkateshwarlu, G.; Mathew, S.; Asha, K. K.; Karunakaran, D.; Mitra, T.; Chanda, S.; Shahi, N.; Das, P.; Das, P.; Akhtar, M. S.; Vijayagopal, P.; Sridhar, N. 2016. DHA and EPA Content and Fatty Acid Profile of 39 Food Fishes from India. Biomed Research International.	Mohanty et al 2016		Tor putitora	Muscle			Cleaned, descaled,degutted			coldwater	fish			53	%	17.9	%									74.9	%	1.5	%
Mohanty, B. P.; Ganguly, S.; Mahanty, A.; Sankar, T. V.; Anandan, R.; Chakraborty, K.; Paul, B. N.; Sarma, D.; Dayal, J. S.; Venkateshwarlu, G.; Mathew, S.; Asha, K. K.; Karunakaran, D.; Mitra, T.; Chanda, S.; Shahi, N.; Das, P.; Das, P.; Akhtar, M. S.; Vijayagopal, P.; Sridhar, N. 2016. DHA and EPA Content and Fatty Acid Profile of 39 Food Fishes from India. Biomed Research International.	Mohanty et al 2016		Trichiurus lepturus	Muscle			Cleaned, descaled,degutted			marine	fish			42.1	%	17.9	%									75.5	%	1.6	%
Mohanty, B. P.; Ganguly, S.; Mahanty, A.; Sankar, T. V.; Anandan, R.; Chakraborty, K.; Paul, B. N.; Sarma, D.; Dayal, J. S.; Venkateshwarlu, G.; Mathew, S.; Asha, K. K.; Karunakaran, D.; Mitra, T.; Chanda, S.; Shahi, N.; Das, P.; Das, P.; Akhtar, M. S.; Vijayagopal, P.; Sridhar, N. 2016. DHA and EPA Content and Fatty Acid Profile of 39 Food Fishes from India. Biomed Research International.	Mohanty et al 2016		Xenentedon cancila	Muscle			Cleaned, descaled,degutted			freshwater	fish			86.9	%	15.7	%									78.2	%	3.6	%
Mohanty, B.P., Sankar, T.V., Ganguly, S.,Mahanty, A., Anandan, R., Chakraborty, D., Paul, B.N, Sarma, D., Dayal, J.S., Mathew, S., Asha, K.K., Mitra, T., Karunakaran, D., Chanda, S., Shahi, N., Das, P., Das, P., Akhtar , M.D., Vijayagopal, P., & Sridhar, N. (2016). Micronutrient Composition of 35 Food Fishes from India and Their Significance in Human Nutrition. Biol Trace Elem Res.	Mohanty et al. 2016		Ailia coila						India	freshwater
Mohanty, B.P., Sankar, T.V., Ganguly, S.,Mahanty, A., Anandan, R., Chakraborty, D., Paul, B.N, Sarma, D., Dayal, J.S., Mathew, S., Asha, K.K., Mitra, T., Karunakaran, D., Chanda, S., Shahi, N., Das, P., Das, P., Akhtar , M.D., Vijayagopal, P., & Sridhar, N. (2016). Micronutrient Composition of 35 Food Fishes from India and Their Significance in Human Nutrition. Biol Trace Elem Res.	Mohanty et al. 2016		Amblypharyngodon mola						India	freshwater																																		93122.4		IU/100g wet weight
Mohanty, B.P., Sankar, T.V., Ganguly, S.,Mahanty, A., Anandan, R., Chakraborty, D., Paul, B.N, Sarma, D., Dayal, J.S., Mathew, S., Asha, K.K., Mitra, T., Karunakaran, D., Chanda, S., Shahi, N., Das, P., Das, P., Akhtar , M.D., Vijayagopal, P., & Sridhar, N. (2016). Micronutrient Composition of 35 Food Fishes from India and Their Significance in Human Nutrition. Biol Trace Elem Res.	Mohanty et al. 2016		Anabas testudineus						India	freshwater																																		64.4		IU/100g wet weight
Mohanty, B.P., Sankar, T.V., Ganguly, S.,Mahanty, A., Anandan, R., Chakraborty, D., Paul, B.N, Sarma, D., Dayal, J.S., Mathew, S., Asha, K.K., Mitra, T., Karunakaran, D., Chanda, S., Shahi, N., Das, P., Das, P., Akhtar , M.D., Vijayagopal, P., & Sridhar, N. (2016). Micronutrient Composition of 35 Food Fishes from India and Their Significance in Human Nutrition. Biol Trace Elem Res.	Mohanty et al. 2016		Catla catla						India	freshwater farmed																																		59.5		IU/100g wet weight
Mohanty, B.P., Sankar, T.V., Ganguly, S.,Mahanty, A., Anandan, R., Chakraborty, D., Paul, B.N, Sarma, D., Dayal, J.S., Mathew, S., Asha, K.K., Mitra, T., Karunakaran, D., Chanda, S., Shahi, N., Das, P., Das, P., Akhtar , M.D., Vijayagopal, P., & Sridhar, N. (2016). Micronutrient Composition of 35 Food Fishes from India and Their Significance in Human Nutrition. Biol Trace Elem Res.	Mohanty et al. 2016		Cirrhinus mrigala						India	freshwater farmed																																		152.3		IU/100g wet weight
Mohanty, B.P., Sankar, T.V., Ganguly, S.,Mahanty, A., Anandan, R., Chakraborty, D., Paul, B.N, Sarma, D., Dayal, J.S., Mathew, S., Asha, K.K., Mitra, T., Karunakaran, D., Chanda, S., Shahi, N., Das, P., Das, P., Akhtar , M.D., Vijayagopal, P., & Sridhar, N. (2016). Micronutrient Composition of 35 Food Fishes from India and Their Significance in Human Nutrition. Biol Trace Elem Res.	Mohanty et al. 2016		Clarias batrachus						India	freshwater																																		30.9		IU/100g wet weight
Mohanty, B.P., Sankar, T.V., Ganguly, S.,Mahanty, A., Anandan, R., Chakraborty, D., Paul, B.N, Sarma, D., Dayal, J.S., Mathew, S., Asha, K.K., Mitra, T., Karunakaran, D., Chanda, S., Shahi, N., Das, P., Das, P., Akhtar , M.D., Vijayagopal, P., & Sridhar, N. (2016). Micronutrient Composition of 35 Food Fishes from India and Their Significance in Human Nutrition. Biol Trace Elem Res.	Mohanty et al. 2016		Crassostrea madrasensis						India	marine																																		451.6		IU/100g wet weight
Mohanty, B.P., Sankar, T.V., Ganguly, S.,Mahanty, A., Anandan, R., Chakraborty, D., Paul, B.N, Sarma, D., Dayal, J.S., Mathew, S., Asha, K.K., Mitra, T., Karunakaran, D., Chanda, S., Shahi, N., Das, P., Das, P., Akhtar , M.D., Vijayagopal, P., & Sridhar, N. (2016). Micronutrient Composition of 35 Food Fishes from India and Their Significance in Human Nutrition. Biol Trace Elem Res.	Mohanty et al. 2016		Cyprinus carpio						India	marine
Mohanty, B.P., Sankar, T.V., Ganguly, S.,Mahanty, A., Anandan, R., Chakraborty, D., Paul, B.N, Sarma, D., Dayal, J.S., Mathew, S., Asha, K.K., Mitra, T., Karunakaran, D., Chanda, S., Shahi, N., Das, P., Das, P., Akhtar , M.D., Vijayagopal, P., & Sridhar, N. (2016). Micronutrient Composition of 35 Food Fishes from India and Their Significance in Human Nutrition. Biol Trace Elem Res.	Mohanty et al. 2016		Epinephelus spp.						India	marine																																		23445.9		IU/100g wet weight
Mohanty, B.P., Sankar, T.V., Ganguly, S.,Mahanty, A., Anandan, R., Chakraborty, D., Paul, B.N, Sarma, D., Dayal, J.S., Mathew, S., Asha, K.K., Mitra, T., Karunakaran, D., Chanda, S., Shahi, N., Das, P., Das, P., Akhtar , M.D., Vijayagopal, P., & Sridhar, N. (2016). Micronutrient Composition of 35 Food Fishes from India and Their Significance in Human Nutrition. Biol Trace Elem Res.	Mohanty et al. 2016		Euthynnus affinis						India	marine
Mohanty, B.P., Sankar, T.V., Ganguly, S.,Mahanty, A., Anandan, R., Chakraborty, D., Paul, B.N, Sarma, D., Dayal, J.S., Mathew, S., Asha, K.K., Mitra, T., Karunakaran, D., Chanda, S., Shahi, N., Das, P., Das, P., Akhtar , M.D., Vijayagopal, P., & Sridhar, N. (2016). Micronutrient Composition of 35 Food Fishes from India and Their Significance in Human Nutrition. Biol Trace Elem Res.	Mohanty et al. 2016		Fenneropenaeus indicus						India	brackish
Mohanty, B.P., Sankar, T.V., Ganguly, S.,Mahanty, A., Anandan, R., Chakraborty, D., Paul, B.N, Sarma, D., Dayal, J.S., Mathew, S., Asha, K.K., Mitra, T., Karunakaran, D., Chanda, S., Shahi, N., Das, P., Das, P., Akhtar , M.D., Vijayagopal, P., & Sridhar, N. (2016). Micronutrient Composition of 35 Food Fishes from India and Their Significance in Human Nutrition. Biol Trace Elem Res.	Mohanty et al. 2016		Gudusia chapra						India	freshwater
Mohanty, B.P., Sankar, T.V., Ganguly, S.,Mahanty, A., Anandan, R., Chakraborty, D., Paul, B.N, Sarma, D., Dayal, J.S., Mathew, S., Asha, K.K., Mitra, T., Karunakaran, D., Chanda, S., Shahi, N., Das, P., Das, P., Akhtar , M.D., Vijayagopal, P., & Sridhar, N. (2016). Micronutrient Composition of 35 Food Fishes from India and Their Significance in Human Nutrition. Biol Trace Elem Res.	Mohanty et al. 2016		Heteropneustes fossilis						India	freshwater																																		111.7		IU/100g wet weight
Mohanty, B.P., Sankar, T.V., Ganguly, S.,Mahanty, A., Anandan, R., Chakraborty, D., Paul, B.N, Sarma, D., Dayal, J.S., Mathew, S., Asha, K.K., Mitra, T., Karunakaran, D., Chanda, S., Shahi, N., Das, P., Das, P., Akhtar , M.D., Vijayagopal, P., & Sridhar, N. (2016). Micronutrient Composition of 35 Food Fishes from India and Their Significance in Human Nutrition. Biol Trace Elem Res.	Mohanty et al. 2016		Katsuwonus pelamis						India	marine																																		435.5		IU/100g wet weight
Mohanty, B.P., Sankar, T.V., Ganguly, S.,Mahanty, A., Anandan, R., Chakraborty, D., Paul, B.N, Sarma, D., Dayal, J.S., Mathew, S., Asha, K.K., Mitra, T., Karunakaran, D., Chanda, S., Shahi, N., Das, P., Das, P., Akhtar , M.D., Vijayagopal, P., & Sridhar, N. (2016). Micronutrient Composition of 35 Food Fishes from India and Their Significance in Human Nutrition. Biol Trace Elem Res.	Mohanty et al. 2016		Labeo rohita						India	freshwater farmed																																		84.4		IU/100g wet weight
Mohanty, B.P., Sankar, T.V., Ganguly, S.,Mahanty, A., Anandan, R., Chakraborty, D., Paul, B.N, Sarma, D., Dayal, J.S., Mathew, S., Asha, K.K., Mitra, T., Karunakaran, D., Chanda, S., Shahi, N., Das, P., Das, P., Akhtar , M.D., Vijayagopal, P., & Sridhar, N. (2016). Micronutrient Composition of 35 Food Fishes from India and Their Significance in Human Nutrition. Biol Trace Elem Res.	Mohanty et al. 2016		Lates calcarifer						India	brackish
Mohanty, B.P., Sankar, T.V., Ganguly, S.,Mahanty, A., Anandan, R., Chakraborty, D., Paul, B.N, Sarma, D., Dayal, J.S., Mathew, S., Asha, K.K., Mitra, T., Karunakaran, D., Chanda, S., Shahi, N., Das, P., Das, P., Akhtar , M.D., Vijayagopal, P., & Sridhar, N. (2016). Micronutrient Composition of 35 Food Fishes from India and Their Significance in Human Nutrition. Biol Trace Elem Res.	Mohanty et al. 2016		Leiognathus splendens						India	marine																																		597.6		IU/100g wet weight
Mohanty, B.P., Sankar, T.V., Ganguly, S.,Mahanty, A., Anandan, R., Chakraborty, D., Paul, B.N, Sarma, D., Dayal, J.S., Mathew, S., Asha, K.K., Mitra, T., Karunakaran, D., Chanda, S., Shahi, N., Das, P., Das, P., Akhtar , M.D., Vijayagopal, P., & Sridhar, N. (2016). Micronutrient Composition of 35 Food Fishes from India and Their Significance in Human Nutrition. Biol Trace Elem Res.	Mohanty et al. 2016		Mugil cephalus						India	brackish
Mohanty, B.P., Sankar, T.V., Ganguly, S.,Mahanty, A., Anandan, R., Chakraborty, D., Paul, B.N, Sarma, D., Dayal, J.S., Mathew, S., Asha, K.K., Mitra, T., Karunakaran, D., Chanda, S., Shahi, N., Das, P., Das, P., Akhtar , M.D., Vijayagopal, P., & Sridhar, N. (2016). Micronutrient Composition of 35 Food Fishes from India and Their Significance in Human Nutrition. Biol Trace Elem Res.	Mohanty et al. 2016		Nemipterus japanicus						India	marine
Mohanty, B.P., Sankar, T.V., Ganguly, S.,Mahanty, A., Anandan, R., Chakraborty, D., Paul, B.N, Sarma, D., Dayal, J.S., Mathew, S., Asha, K.K., Mitra, T., Karunakaran, D., Chanda, S., Shahi, N., Das, P., Das, P., Akhtar , M.D., Vijayagopal, P., & Sridhar, N. (2016). Micronutrient Composition of 35 Food Fishes from India and Their Significance in Human Nutrition. Biol Trace Elem Res.	Mohanty et al. 2016		Neolissochilus hexagonolepis						India	marine
Mohanty, B.P., Sankar, T.V., Ganguly, S.,Mahanty, A., Anandan, R., Chakraborty, D., Paul, B.N, Sarma, D., Dayal, J.S., Mathew, S., Asha, K.K., Mitra, T., Karunakaran, D., Chanda, S., Shahi, N., Das, P., Das, P., Akhtar , M.D., Vijayagopal, P., & Sridhar, N. (2016). Micronutrient Composition of 35 Food Fishes from India and Their Significance in Human Nutrition. Biol Trace Elem Res.	Mohanty et al. 2016		Oncorhynchus mykiss						India	marine
Mohanty, B.P., Sankar, T.V., Ganguly, S.,Mahanty, A., Anandan, R., Chakraborty, D., Paul, B.N, Sarma, D., Dayal, J.S., Mathew, S., Asha, K.K., Mitra, T., Karunakaran, D., Chanda, S., Shahi, N., Das, P., Das, P., Akhtar , M.D., Vijayagopal, P., & Sridhar, N. (2016). Micronutrient Composition of 35 Food Fishes from India and Their Significance in Human Nutrition. Biol Trace Elem Res.	Mohanty et al. 2016		Penaeus monodon						India	brackish
Mohanty, B.P., Sankar, T.V., Ganguly, S.,Mahanty, A., Anandan, R., Chakraborty, D., Paul, B.N, Sarma, D., Dayal, J.S., Mathew, S., Asha, K.K., Mitra, T., Karunakaran, D., Chanda, S., Shahi, N., Das, P., Das, P., Akhtar , M.D., Vijayagopal, P., & Sridhar, N. (2016). Micronutrient Composition of 35 Food Fishes from India and Their Significance in Human Nutrition. Biol Trace Elem Res.	Mohanty et al. 2016		Perna viridis						India	marine																																		404.3		IU/100g wet weight
Mohanty, B.P., Sankar, T.V., Ganguly, S.,Mahanty, A., Anandan, R., Chakraborty, D., Paul, B.N, Sarma, D., Dayal, J.S., Mathew, S., Asha, K.K., Mitra, T., Karunakaran, D., Chanda, S., Shahi, N., Das, P., Das, P., Akhtar , M.D., Vijayagopal, P., & Sridhar, N. (2016). Micronutrient Composition of 35 Food Fishes from India and Their Significance in Human Nutrition. Biol Trace Elem Res.	Mohanty et al. 2016		Puntius sophore						India	freshwater																																		16266.4		IU/100g wet weight
Mohanty, B.P., Sankar, T.V., Ganguly, S.,Mahanty, A., Anandan, R., Chakraborty, D., Paul, B.N, Sarma, D., Dayal, J.S., Mathew, S., Asha, K.K., Mitra, T., Karunakaran, D., Chanda, S., Shahi, N., Das, P., Das, P., Akhtar , M.D., Vijayagopal, P., & Sridhar, N. (2016). Micronutrient Composition of 35 Food Fishes from India and Their Significance in Human Nutrition. Biol Trace Elem Res.	Mohanty et al. 2016		Rastrelliger kanaguria						India	marine
Mohanty, B.P., Sankar, T.V., Ganguly, S.,Mahanty, A., Anandan, R., Chakraborty, D., Paul, B.N, Sarma, D., Dayal, J.S., Mathew, S., Asha, K.K., Mitra, T., Karunakaran, D., Chanda, S., Shahi, N., Das, P., Das, P., Akhtar , M.D., Vijayagopal, P., & Sridhar, N. (2016). Micronutrient Composition of 35 Food Fishes from India and Their Significance in Human Nutrition. Biol Trace Elem Res.	Mohanty et al. 2016		Sardinella longiceps						India	marine																																		21288		IU/100g wet weight
Mohanty, B.P., Sankar, T.V., Ganguly, S.,Mahanty, A., Anandan, R., Chakraborty, D., Paul, B.N, Sarma, D., Dayal, J.S., Mathew, S., Asha, K.K., Mitra, T., Karunakaran, D., Chanda, S., Shahi, N., Das, P., Das, P., Akhtar , M.D., Vijayagopal, P., & Sridhar, N. (2016). Micronutrient Composition of 35 Food Fishes from India and Their Significance in Human Nutrition. Biol Trace Elem Res.	Mohanty et al. 2016		Schizothorax richardsonii						India	marine
Mohanty, B.P., Sankar, T.V., Ganguly, S.,Mahanty, A., Anandan, R., Chakraborty, D., Paul, B.N, Sarma, D., Dayal, J.S., Mathew, S., Asha, K.K., Mitra, T., Karunakaran, D., Chanda, S., Shahi, N., Das, P., Das, P., Akhtar , M.D., Vijayagopal, P., & Sridhar, N. (2016). Micronutrient Composition of 35 Food Fishes from India and Their Significance in Human Nutrition. Biol Trace Elem Res.	Mohanty et al. 2016		Sperata seenghala						India	freshwater																																		7494.8		IU/100g wet weight
Mohanty, B.P., Sankar, T.V., Ganguly, S.,Mahanty, A., Anandan, R., Chakraborty, D., Paul, B.N, Sarma, D., Dayal, J.S., Mathew, S., Asha, K.K., Mitra, T., Karunakaran, D., Chanda, S., Shahi, N., Das, P., Das, P., Akhtar , M.D., Vijayagopal, P., & Sridhar, N. (2016). Micronutrient Composition of 35 Food Fishes from India and Their Significance in Human Nutrition. Biol Trace Elem Res.	Mohanty et al. 2016		Stolephorus commersonii						India	marine
Mohanty, B.P., Sankar, T.V., Ganguly, S.,Mahanty, A., Anandan, R., Chakraborty, D., Paul, B.N, Sarma, D., Dayal, J.S., Mathew, S., Asha, K.K., Mitra, T., Karunakaran, D., Chanda, S., Shahi, N., Das, P., Das, P., Akhtar , M.D., Vijayagopal, P., & Sridhar, N. (2016). Micronutrient Composition of 35 Food Fishes from India and Their Significance in Human Nutrition. Biol Trace Elem Res.	Mohanty et al. 2016		Stolephorus waitei						India	marine
Mohanty, B.P., Sankar, T.V., Ganguly, S.,Mahanty, A., Anandan, R., Chakraborty, D., Paul, B.N, Sarma, D., Dayal, J.S., Mathew, S., Asha, K.K., Mitra, T., Karunakaran, D., Chanda, S., Shahi, N., Das, P., Das, P., Akhtar , M.D., Vijayagopal, P., & Sridhar, N. (2016). Micronutrient Composition of 35 Food Fishes from India and Their Significance in Human Nutrition. Biol Trace Elem Res.	Mohanty et al. 2016		Tenualosa ilisha						India	freshwater																																		9549		IU/100g wet weight
Mohanty, B.P., Sankar, T.V., Ganguly, S.,Mahanty, A., Anandan, R., Chakraborty, D., Paul, B.N, Sarma, D., Dayal, J.S., Mathew, S., Asha, K.K., Mitra, T., Karunakaran, D., Chanda, S., Shahi, N., Das, P., Das, P., Akhtar , M.D., Vijayagopal, P., & Sridhar, N. (2016). Micronutrient Composition of 35 Food Fishes from India and Their Significance in Human Nutrition. Biol Trace Elem Res.	Mohanty et al. 2016		Thunnus albacares						India	marine
Mohanty, B.P., Sankar, T.V., Ganguly, S.,Mahanty, A., Anandan, R., Chakraborty, D., Paul, B.N, Sarma, D., Dayal, J.S., Mathew, S., Asha, K.K., Mitra, T., Karunakaran, D., Chanda, S., Shahi, N., Das, P., Das, P., Akhtar , M.D., Vijayagopal, P., & Sridhar, N. (2016). Micronutrient Composition of 35 Food Fishes from India and Their Significance in Human Nutrition. Biol Trace Elem Res.	Mohanty et al. 2016		Tor putitora						India	marine
Mohanty, B.P., Sankar, T.V., Ganguly, S.,Mahanty, A., Anandan, R., Chakraborty, D., Paul, B.N, Sarma, D., Dayal, J.S., Mathew, S., Asha, K.K., Mitra, T., Karunakaran, D., Chanda, S., Shahi, N., Das, P., Das, P., Akhtar , M.D., Vijayagopal, P., & Sridhar, N. (2016). Micronutrient Composition of 35 Food Fishes from India and Their Significance in Human Nutrition. Biol Trace Elem Res.	Mohanty et al. 2016		Trichiurus lepturus						India	marine																																		316.3		IU/100g wet weight
Mohanty, B.P., Sankar, T.V., Ganguly, S.,Mahanty, A., Anandan, R., Chakraborty, D., Paul, B.N, Sarma, D., Dayal, J.S., Mathew, S., Asha, K.K., Mitra, T., Karunakaran, D., Chanda, S., Shahi, N., Das, P., Das, P., Akhtar , M.D., Vijayagopal, P., & Sridhar, N. (2016). Micronutrient Composition of 35 Food Fishes from India and Their Significance in Human Nutrition. Biol Trace Elem Res.	Mohanty et al. 2016		Xenentedon cancila						India	freshwater
Mohanty, S.S., Dash, B., & Pramanik, D.S. (2015). Proximate composition of three marine fishes of Chandipur, Bay of Bengal, India. International Journal of Fisheries and Aquatic Studies 2015; 2(4): 354-358	Mohanty, S.S. et al. 2015		Hilsa ilisha	muscles tissue		2011		Chandipur, Bay of Bengal	India	marine		17.497	%			18.955	%									55.82	%	1.194	%
Mohanty, S.S., Dash, B., & Pramanik, D.S. (2015). Proximate composition of three marine fishes of Chandipur, Bay of Bengal, India. International Journal of Fisheries and Aquatic Studies 2015; 2(4): 354-358	Mohanty, S.S. et al. 2015		Hilsa ilisha	muscles tissue		2010		Chandipur, Bay of Bengal	India	marine		18.882	%			20.772	%									55.28	%	1.236	%
Mohanty, S.S., Dash, B., & Pramanik, D.S. (2015). Proximate composition of three marine fishes of Chandipur, Bay of Bengal, India. International Journal of Fisheries and Aquatic Studies 2015; 2(4): 354-358	Mohanty, S.S. et al. 2015		Mugil cephalus	muscles tissue		2010		Chandipur, Bay of Bengal	India	marine		3.857	%			18.008	%									55.478	%	1.258	%
Mohanty, S.S., Dash, B., & Pramanik, D.S. (2015). Proximate composition of three marine fishes of Chandipur, Bay of Bengal, India. International Journal of Fisheries and Aquatic Studies 2015; 2(4): 354-358	Mohanty, S.S. et al. 2015		Mugil cephalus	muscles tissue		2011		Chandipur, Bay of Bengal	India	marine		3.709	%			18.186	%									55.079	%	1.16	%
Mohanty, S.S., Dash, B., & Pramanik, D.S. (2015). Proximate composition of three marine fishes of Chandipur, Bay of Bengal, India. International Journal of Fisheries and Aquatic Studies 2015; 2(4): 354-358	Mohanty, S.S. et al. 2015		Sillago sihama	muscles tissue		2010		Chandipur, Bay of Bengal	India	marine		3.453	%			17.474	%									56.799	%	1.205	%
Mohanty, S.S., Dash, B., & Pramanik, D.S. (2015). Proximate composition of three marine fishes of Chandipur, Bay of Bengal, India. International Journal of Fisheries and Aquatic Studies 2015; 2(4): 354-358	Mohanty, S.S. et al. 2015		Sillago sihama	muscles tissue		2011		Chandipur, Bay of Bengal	India	marine		3.19	%			17.253	%									55.305	%	1.2	%
Mumba, P.P. & Jose, M. (2005). Nutrient composition of selected fresh and processed fish species from lake Malawi: a nutritional possibility for people living with HIV/AIDS. International Journal of Consumer Studies, 29, 1, January 2005, pp. 72–77.	Mumba & Jose 2005	utaka	Copadichromis inornatus				fresh	Lake Malawi	Malawi	freshwater		22.7	%			54.2	%							22534.9	J/g	72.9	%	15.4	%
Mumba, P.P. & Jose, M. (2005). Nutrient composition of selected fresh and processed fish species from lake Malawi: a nutritional possibility for people living with HIV/AIDS. International Journal of Consumer Studies, 29, 1, January 2005, pp. 72–77.	Mumba & Jose 2005	utaka	Copadichromis inornatus				sun dried	Lake Malawi	Malawi	freshwater		25.9	%			56.91	%							22955	J/g	30.05	%	15.3	%
Mumba, P.P. & Jose, M. (2005). Nutrient composition of selected fresh and processed fish species from lake Malawi: a nutritional possibility for people living with HIV/AIDS. International Journal of Consumer Studies, 29, 1, January 2005, pp. 72–77.	Mumba & Jose 2005	utaka	Copadichromis inornatus				smoked	Lake Malawi	Malawi	freshwater		17.65	%			62.21	%							21124.9	J/g	52.7	%	19.34	%
Mumba, P.P. & Jose, M. (2005). Nutrient composition of selected fresh and processed fish species from lake Malawi: a nutritional possibility for people living with HIV/AIDS. International Journal of Consumer Studies, 29, 1, January 2005, pp. 72–77.	Mumba & Jose 2005	usipa	Engraulicypris sardella				para-boiled and sundried	Lake Malawi	Malawi	freshwater		21.75	%			62.04	%							23265.8	J/g	56.3	%	11.27	%
Mumba, P.P. & Jose, M. (2005). Nutrient composition of selected fresh and processed fish species from lake Malawi: a nutritional possibility for people living with HIV/AIDS. International Journal of Consumer Studies, 29, 1, January 2005, pp. 72–77.	Mumba & Jose 2005	usipa	Engraulicypris sardella				fresh	Lake Malawi	Malawi	freshwater		29.9	%			55.32	%							24643.4	J/g	72.65	%	10.82	%
Mumba, P.P. & Jose, M. (2005). Nutrient composition of selected fresh and processed fish species from lake Malawi: a nutritional possibility for people living with HIV/AIDS. International Journal of Consumer Studies, 29, 1, January 2005, pp. 72–77.	Mumba & Jose 2005	usipa	Engraulicypris sardella				sun dried	Lake Malawi	Malawi	freshwater		23.95	%			57.3	%							24350.8	J/g	20.25	%	10.25	%
Mumba, P.P. & Jose, M. (2005). Nutrient composition of selected fresh and processed fish species from lake Malawi: a nutritional possibility for people living with HIV/AIDS. International Journal of Consumer Studies, 29, 1, January 2005, pp. 72–77.	Mumba & Jose 2005	chambo	Oreochromis lidole				fresh	Lake Malawi	Malawi	freshwater		22.9	%			42.25	%							21933.6	J/g	74.75	%	18.02	%
Mumba, P.P. & Jose, M. (2005). Nutrient composition of selected fresh and processed fish species from lake Malawi: a nutritional possibility for people living with HIV/AIDS. International Journal of Consumer Studies, 29, 1, January 2005, pp. 72–77.	Mumba & Jose 2005	chambo	Oreochromis lidole				smoked	Lake Malawi	Malawi	freshwater		15.6	%			49.64	%							18442.1	J/g	12.75	%	21.86	%
Mumba, P.P. & Jose, M. (2005). Nutrient composition of selected fresh and processed fish species from lake Malawi: a nutritional possibility for people living with HIV/AIDS. International Journal of Consumer Studies, 29, 1, January 2005, pp. 72–77.	Mumba & Jose 2005	mcheni	Rhamphochromis ferox				fresh	Lake Malawi	Malawi	freshwater		5.05	%			19.1	%							20995.9	J/g	70.25	%	3.65	%
Mumba, P.P. & Jose, M. (2005). Nutrient composition of selected fresh and processed fish species from lake Malawi: a nutritional possibility for people living with HIV/AIDS. International Journal of Consumer Studies, 29, 1, January 2005, pp. 72–77.	Mumba & Jose 2005	mcheni	Rhamphochromis ferox				smoked	Lake Malawi	Malawi	freshwater		6.4	%			34.8	%							9388.8	J/g	48.8	%	10.2	%
Mumba, P.P. & Jose, M. (2005). Nutrient composition of selected fresh and processed fish species from lake Malawi: a nutritional possibility for people living with HIV/AIDS. International Journal of Consumer Studies, 29, 1, January 2005, pp. 72–77.	Mumba & Jose 2005	mcheni	Rhamphochromis ferox				sun dried	Lake Malawi	Malawi	freshwater		17.01	%			49.1	%							18974	J/g	24.1	%	12.15	%
Murillo, E, Rao, K.S., Durant, A.A. (2014) The lipid content and fatty acid composition of four eastern central Pacific native fish species. Journal of Food Composition and Analysis 33 (1) pp. 1-5	Murillo et al. 2014	Green jack/Cojinua	Caranx caballus			November			Panama	marine		2.38	g/100g wet weight
Murillo, E, Rao, K.S., Durant, A.A. (2014) The lipid content and fatty acid composition of four eastern central Pacific native fish species. Journal of Food Composition and Analysis 33 (1) pp. 1-5	Murillo et al. 2014	Green jack/Cojinua	Caranx caballus			Februrary			Panama	marine		2.37	g/100g wet weight
Murillo, E, Rao, K.S., Durant, A.A. (2014) The lipid content and fatty acid composition of four eastern central Pacific native fish species. Journal of Food Composition and Analysis 33 (1) pp. 1-5	Murillo et al. 2014	Green jack/Cojinua	Caranx caballus			April			Panama	marine		4.66	g/100g wet weight
Murillo, E, Rao, K.S., Durant, A.A. (2014) The lipid content and fatty acid composition of four eastern central Pacific native fish species. Journal of Food Composition and Analysis 33 (1) pp. 1-5	Murillo et al. 2014	Green jack/Cojinua	Caranx caballus			September			Panama	marine		1.56	g/100g wet weight
Murillo, E, Rao, K.S., Durant, A.A. (2014) The lipid content and fatty acid composition of four eastern central Pacific native fish species. Journal of Food Composition and Analysis 33 (1) pp. 1-5	Murillo et al. 2014	Green jack/Cojinua	Caranx caballus			seasonal average			Panama	marine		3.74	g/100g wet weight
Murillo, E, Rao, K.S., Durant, A.A. (2014) The lipid content and fatty acid composition of four eastern central Pacific native fish species. Journal of Food Composition and Analysis 33 (1) pp. 1-5	Murillo et al. 2014	Green jack/Cojinua	Caranx caballus			June			Panama	marine		7.72	g/100g wet weight
Murillo, E, Rao, K.S., Durant, A.A. (2014) The lipid content and fatty acid composition of four eastern central Pacific native fish species. Journal of Food Composition and Analysis 33 (1) pp. 1-5	Murillo et al. 2014	Cachema weakfish/Corvina	Cynoscion phoxocephalus			April			Panama	marine		1.43	g/100g wet weight
Murillo, E, Rao, K.S., Durant, A.A. (2014) The lipid content and fatty acid composition of four eastern central Pacific native fish species. Journal of Food Composition and Analysis 33 (1) pp. 1-5	Murillo et al. 2014	Cachema weakfish/Corvina	Cynoscion phoxocephalus			seasonal average			Panama	marine		2.75	g/100g wet weight
Murillo, E, Rao, K.S., Durant, A.A. (2014) The lipid content and fatty acid composition of four eastern central Pacific native fish species. Journal of Food Composition and Analysis 33 (1) pp. 1-5	Murillo et al. 2014	Cachema weakfish/Corvina	Cynoscion phoxocephalus			November			Panama	marine		2.51	g/100g wet weight
Murillo, E, Rao, K.S., Durant, A.A. (2014) The lipid content and fatty acid composition of four eastern central Pacific native fish species. Journal of Food Composition and Analysis 33 (1) pp. 1-5	Murillo et al. 2014	Cachema weakfish/Corvina	Cynoscion phoxocephalus			September			Panama	marine		3.74	g/100g wet weight
Murillo, E, Rao, K.S., Durant, A.A. (2014) The lipid content and fatty acid composition of four eastern central Pacific native fish species. Journal of Food Composition and Analysis 33 (1) pp. 1-5	Murillo et al. 2014	Cachema weakfish/Corvina	Cynoscion phoxocephalus			February			Panama	marine		1.03	g/100g wet weight
Murillo, E, Rao, K.S., Durant, A.A. (2014) The lipid content and fatty acid composition of four eastern central Pacific native fish species. Journal of Food Composition and Analysis 33 (1) pp. 1-5	Murillo et al. 2014	Cachema weakfish/Corvina	Cynoscion phoxocephalus			June			Panama	marine		5.03	g/100g wet weight
Murillo, E, Rao, K.S., Durant, A.A. (2014) The lipid content and fatty acid composition of four eastern central Pacific native fish species. Journal of Food Composition and Analysis 33 (1) pp. 1-5	Murillo et al. 2014	Spotted rose snapper/Pargo de la mancha	Lutjanus guttatus			June			Panama	marine		3.63	g/100g wet weight
Murillo, E, Rao, K.S., Durant, A.A. (2014) The lipid content and fatty acid composition of four eastern central Pacific native fish species. Journal of Food Composition and Analysis 33 (1) pp. 1-5	Murillo et al. 2014	Spotted rose snapper/Pargo de la mancha	Lutjanus guttatus			April			Panama	marine		2.02	g/100g wet weight
Murillo, E, Rao, K.S., Durant, A.A. (2014) The lipid content and fatty acid composition of four eastern central Pacific native fish species. Journal of Food Composition and Analysis 33 (1) pp. 1-5	Murillo et al. 2014	Spotted rose snapper/Pargo de la mancha	Lutjanus guttatus			September			Panama	marine		1.06	g/100g wet weight
Murillo, E, Rao, K.S., Durant, A.A. (2014) The lipid content and fatty acid composition of four eastern central Pacific native fish species. Journal of Food Composition and Analysis 33 (1) pp. 1-5	Murillo et al. 2014	Spotted rose snapper/Pargo de la mancha	Lutjanus guttatus			seasonal average			Panama	marine		1.81	g/100g wet weight
Murillo, E, Rao, K.S., Durant, A.A. (2014) The lipid content and fatty acid composition of four eastern central Pacific native fish species. Journal of Food Composition and Analysis 33 (1) pp. 1-5	Murillo et al. 2014	Spotted rose snapper/Pargo de la mancha	Lutjanus guttatus			February			Panama	marine		1.14	g/100g wet weight
Murillo, E, Rao, K.S., Durant, A.A. (2014) The lipid content and fatty acid composition of four eastern central Pacific native fish species. Journal of Food Composition and Analysis 33 (1) pp. 1-5	Murillo et al. 2014	Spotted rose snapper/Pargo de la mancha	Lutjanus guttatus			November			Panama	marine		1.21	g/100g wet weight
Murillo, E, Rao, K.S., Durant, A.A. (2014) The lipid content and fatty acid composition of four eastern central Pacific native fish species. Journal of Food Composition and Analysis 33 (1) pp. 1-5	Murillo et al. 2014	Pacific sierra/Sierra	Scomberomorus sierra			seasonal average			Panama	marine		3.09	g/100g wet weight
Murillo, E, Rao, K.S., Durant, A.A. (2014) The lipid content and fatty acid composition of four eastern central Pacific native fish species. Journal of Food Composition and Analysis 33 (1) pp. 1-5	Murillo et al. 2014	Pacific sierra/Sierra	Scomberomorus sierra			November			Panama	marine		5.31	g/100g wet weight
Murillo, E, Rao, K.S., Durant, A.A. (2014) The lipid content and fatty acid composition of four eastern central Pacific native fish species. Journal of Food Composition and Analysis 33 (1) pp. 1-5	Murillo et al. 2014	Pacific sierra/Sierra	Scomberomorus sierra			September			Panama	marine		2.12	g/100g wet weight
Murillo, E, Rao, K.S., Durant, A.A. (2014) The lipid content and fatty acid composition of four eastern central Pacific native fish species. Journal of Food Composition and Analysis 33 (1) pp. 1-5	Murillo et al. 2014	Pacific sierra/Sierra	Scomberomorus sierra			February			Panama	marine		1.86	g/100g wet weight
Murillo, E, Rao, K.S., Durant, A.A. (2014) The lipid content and fatty acid composition of four eastern central Pacific native fish species. Journal of Food Composition and Analysis 33 (1) pp. 1-5	Murillo et al. 2014	Pacific sierra/Sierra	Scomberomorus sierra			April			Panama	marine		2.17	g/100g wet weight
Murillo, E, Rao, K.S., Durant, A.A. (2014) The lipid content and fatty acid composition of four eastern central Pacific native fish species. Journal of Food Composition and Analysis 33 (1) pp. 1-5	Murillo et al. 2014	Pacific sierra/Sierra	Scomberomorus sierra			June			Panama	marine		3.97	g/100g wet weight
Murthy, L. N.; Padiyar, P. A.; Rao, B. M.; Asha, K. K.; Jesmi, D.; Girija, P. G.; Prasad, M. M.; Ravishankar, C. N. 2016. Nutritional Profile and Heavy Metal Content of Cultured Milkfish (Chanos chanos). Fishery Technology. 53(3): 245-249.	Murthy et al 2016	Milkfish	Chanos chanos	Meat	1009g	Post-monsoon period	Washed and chilled	Andhra Pradesh	India	freshwater farmed	fish			40.17	%	20.37	%									72.18	%	4.02	%
Murthy, L. N.; Padiyar, P. A.; Rao, B. M.; Asha, K. K.; Jesmi, D.; Girija, P. G.; Prasad, M. M.; Ravishankar, C. N. 2016. Nutritional Profile and Heavy Metal Content of Cultured Milkfish (Chanos chanos). Fishery Technology. 53(3): 245-249.	Murthy et al 2016	Milkfish	Chanos chanos	Gills	1009g	Post-monsoon period	Washed and chilled	Andhra Pradesh	India	freshwater farmed	fish
Murthy, L. N.; Padiyar, P. A.; Rao, B. M.; Asha, K. K.; Jesmi, D.; Girija, P. G.; Prasad, M. M.; Ravishankar, C. N. 2016. Nutritional Profile and Heavy Metal Content of Cultured Milkfish (Chanos chanos). Fishery Technology. 53(3): 245-249.	Murthy et al 2016	Milkfish	Chanos chanos	Liver	1009g	Post-monsoon period	Washed and chilled	Andhra Pradesh	India	freshwater farmed	fish
Murthy, L. N.; Padiyar, P. A.; Rao, B. M.; Asha, K. K.; Jesmi, D.; Girija, P. G.; Prasad, M. M.; Ravishankar, C. N. 2016. Nutritional Profile and Heavy Metal Content of Cultured Milkfish (Chanos chanos). Fishery Technology. 53(3): 245-249.	Murthy et al 2016	Milkfish	Chanos chanos	Gut/Visera	1009g	Post-monsoon period	Washed and chilled	Andhra Pradesh	India	freshwater farmed	fish
Murthy, L. N.; Padiyar, P. A.; Rao, B. M.; Asha, K. K.; Jesmi, D.; Girija, P. G.; Prasad, M. M.; Ravishankar, C. N. 2016. Nutritional Profile and Heavy Metal Content of Cultured Milkfish (Chanos chanos). Fishery Technology. 53(3): 245-249.	Murthy et al 2016	Milkfish	Chanos chanos	Skin	1009g	Post-monsoon period	Washed and chilled	Andhra Pradesh	India	freshwater farmed	fish
Musa, ASM. (2009). Fatty Acids of 12 Marine Fish Species of the Bay of Bengal. Bangladesh J. Sci. Ind. Res. 44(3), 367-370.	Musa 2009	Cyprinid	Puntius stigma	female					Bangladesh	freshwater		4.13	%			21.33	%			0.54	%					72.47	%	1.25	%
Musa, ASM. (2009). Fatty Acids of 12 Marine Fish Species of the Bay of Bengal. Bangladesh J. Sci. Ind. Res. 44(3), 367-370.	Musa 2009	Cyprinid	Puntius stigma	female - dorsal					Bangladesh	freshwater		2.35	%			20.15	%			0.06	%					75.6	%	1.3	%
Musa, ASM. (2009). Fatty Acids of 12 Marine Fish Species of the Bay of Bengal. Bangladesh J. Sci. Ind. Res. 44(3), 367-370.	Musa 2009	Cyprinid	Puntius stigma	male - ventral					Bangladesh	freshwater		8.48	%			24.62	%			1.05	%					64.75	%	1.12	%
Musa, ASM. (2009). Fatty Acids of 12 Marine Fish Species of the Bay of Bengal. Bangladesh J. Sci. Ind. Res. 44(3), 367-370.	Musa 2009	Cyprinid	Puntius stigma	male - dorsal					Bangladesh	freshwater		2.7	%			21.5	%			1.55	%					72.45	%	1.9	%
Musa, ASM. (2009). Fatty Acids of 12 Marine Fish Species of the Bay of Bengal. Bangladesh J. Sci. Ind. Res. 44(3), 367-370.	Musa 2009	Cyprinid	Puntius stigma	female - ventral					Bangladesh	freshwater		5.91	%			22.52	%			1.02	%					69.35	%	1.2	%
Musa, ASM. (2009). Fatty Acids of 12 Marine Fish Species of the Bay of Bengal. Bangladesh J. Sci. Ind. Res. 44(3), 367-370.	Musa 2009	Cyprinid	Puntius stigma	male					Bangladesh	freshwater		5.59	%			23.06	%			1.3	%					68.6	%	1.51	%
Mustapha. M.K., Ajibola, T.B., Ademola, S.K., & Salako, A.F. (2014) Proximate analysis of fish dried with solar driers. Ital. J. Food Sci., vol. 26, pp. 221-226	Mustapha et al. 2014	African sharptooth catfish	Clarias gariepinus				Electric oven		Nigeria	freshwater		8.1	%			64.42	%	0.81	%	7.25	%					10.26	%	8.96	%
Mustapha. M.K., Ajibola, T.B., Ademola, S.K., & Salako, A.F. (2014) Proximate analysis of fish dried with solar driers. Ital. J. Food Sci., vol. 26, pp. 221-226	Mustapha et al. 2014	African sharptooth catfish	Clarias gariepinus				Aluminum drier		Nigeria	freshwater		8.64	%			65.95	%	0.52	%	5.48	%					10.95	%	8.46	%
Mustapha. M.K., Ajibola, T.B., Ademola, S.K., & Salako, A.F. (2014) Proximate analysis of fish dried with solar driers. Ital. J. Food Sci., vol. 26, pp. 221-226	Mustapha et al. 2014	African sharptooth catfish	Clarias gariepinus				Open sun drying		Nigeria	freshwater		8.52	%			65.88	%	0.54	%	5.3	%					10.84	%	8.92	%
Mustapha. M.K., Ajibola, T.B., Ademola, S.K., & Salako, A.F. (2014) Proximate analysis of fish dried with solar driers. Ital. J. Food Sci., vol. 26, pp. 221-226	Mustapha et al. 2014	African sharptooth catfish	Clarias gariepinus				Glass with black stone		Nigeria	freshwater		8.96	%			66.48	%	0.55	%	4.96	%					10.77	%	8.28	%
Mustapha. M.K., Ajibola, T.B., Ademola, S.K., & Salako, A.F. (2014) Proximate analysis of fish dried with solar driers. Ital. J. Food Sci., vol. 26, pp. 221-226	Mustapha et al. 2014	African sharptooth catfish	Clarias gariepinus				Smoking kiln		Nigeria	freshwater		8.2	%			64.41	%	0.5	%	5.78	%					11.42	%	9.69	%
Mustapha. M.K., Ajibola, T.B., Ademola, S.K., & Salako, A.F. (2014) Proximate analysis of fish dried with solar driers. Ital. J. Food Sci., vol. 26, pp. 221-226	Mustapha et al. 2014	African sharptooth catfish	Clarias gariepinus				Mosquito net drier		Nigeria	freshwater		8.21	%			64.96	%	0.51	%	5.69	%					11.2	%	9.61	%
Mustapha. M.K., Ajibola, T.B., Ademola, S.K., & Salako, A.F. (2014) Proximate analysis of fish dried with solar driers. Ital. J. Food Sci., vol. 26, pp. 221-226	Mustapha et al. 2014	African sharptooth catfish	Clarias gariepinus				Plastic drier		Nigeria	freshwater		8.19	%			64.88	%	0.53	%	5.53	%					11.2	%	9.67	%
Mustapha. M.K., Ajibola, T.B., Ademola, S.K., & Salako, A.F. (2014) Proximate analysis of fish dried with solar driers. Ital. J. Food Sci., vol. 26, pp. 221-226	Mustapha et al. 2014	African sharptooth catfish	Clarias gariepinus				Glass drier		Nigeria	freshwater		8.84	%			66.2	%	0.54	%	4.68	%					10.82	%	8.92	%
Mustapha. M.K., Ajibola, T.B., Ademola, S.K., & Salako, A.F. (2014) Proximate analysis of fish dried with solar driers. Ital. J. Food Sci., vol. 26, pp. 221-226	Mustapha et al. 2014	Nile tilapia	Oreochromis niloticus				Open sun drying		Nigeria	freshwater		7.15	%			60.15	%	0.96	%	15.41	%					3.75	%	12.58	%
Mustapha. M.K., Ajibola, T.B., Ademola, S.K., & Salako, A.F. (2014) Proximate analysis of fish dried with solar driers. Ital. J. Food Sci., vol. 26, pp. 221-226	Mustapha et al. 2014	Nile tilapia	Oreochromis niloticus				Smoking kiln		Nigeria	freshwater		7.1	%			59.26	%	0.95	%	15.66	%					4	%	13.03	%
Mustapha. M.K., Ajibola, T.B., Ademola, S.K., & Salako, A.F. (2014) Proximate analysis of fish dried with solar driers. Ital. J. Food Sci., vol. 26, pp. 221-226	Mustapha et al. 2014	Nile tilapia	Oreochromis niloticus				Aluminum drier		Nigeria	freshwater		7.2	%			60.24	%	0.91	%	14.63	%					3.79	%	13.23	%
Mustapha. M.K., Ajibola, T.B., Ademola, S.K., & Salako, A.F. (2014) Proximate analysis of fish dried with solar driers. Ital. J. Food Sci., vol. 26, pp. 221-226	Mustapha et al. 2014	Nile tilapia	Oreochromis niloticus				Glass drier		Nigeria	freshwater		6.8	%			58.75	%	0.92	%	17	%					3.95	%	12.58	%
Mustapha. M.K., Ajibola, T.B., Ademola, S.K., & Salako, A.F. (2014) Proximate analysis of fish dried with solar driers. Ital. J. Food Sci., vol. 26, pp. 221-226	Mustapha et al. 2014	Nile tilapia	Oreochromis niloticus				Plastic drier		Nigeria	freshwater		6.89	%			58.92	%	0.98	%	16.37	%					3.99	%	12.84	%
Mustapha. M.K., Ajibola, T.B., Ademola, S.K., & Salako, A.F. (2014) Proximate analysis of fish dried with solar driers. Ital. J. Food Sci., vol. 26, pp. 221-226	Mustapha et al. 2014	Nile tilapia	Oreochromis niloticus				Glass with black stone		Nigeria	freshwater		7.82	%			63.28	%	0.87	%	11.03	%					3.6	%	13.4	%
Mustapha. M.K., Ajibola, T.B., Ademola, S.K., & Salako, A.F. (2014) Proximate analysis of fish dried with solar driers. Ital. J. Food Sci., vol. 26, pp. 221-226	Mustapha et al. 2014	Nile tilapia	Oreochromis niloticus				Electric oven		Nigeria	freshwater		7.01	%			60.15	%	1	%	14.6	%					3.82	%	13.42	%
Mustapha. M.K., Ajibola, T.B., Ademola, S.K., & Salako, A.F. (2014) Proximate analysis of fish dried with solar driers. Ital. J. Food Sci., vol. 26, pp. 221-226	Mustapha et al. 2014	Nile tilapia	Oreochromis niloticus				Mosquito net drier		Nigeria	freshwater		6.93	%			59.81	%	0.89	%	16	%					3.68	%	12.69	%
Nogueira, N.; Fernandes, I.; Fernandes, T.; Cordeiro, N. 2017. A comparative analysis of lipid content and fatty acid composition in muscle, liver and gonads of Seriola fasciata Bloch 1793 based on gender and maturation stage. Journal of Food Composition and Analysis. 59: 68-73.	Nogueira et al 2017	Lesser amberjack - Male	Seriola fasciata	Muscle	4270.5g	August - September 2012	muscle extracted	Selvangens and Desertas Islands	Portugal	marine	fish			1746	mg/100g
Nogueira, N.; Fernandes, I.; Fernandes, T.; Cordeiro, N. 2017. A comparative analysis of lipid content and fatty acid composition in muscle, liver and gonads of Seriola fasciata Bloch 1793 based on gender and maturation stage. Journal of Food Composition and Analysis. 59: 68-73.	Nogueira et al 2017	Lesser amberjack - Female	Seriola fasciata	Muscle	3179.7g	August - September 2012	muscle extracted	Selvangens and Desertas Islands	Portugal	marine	fish			3156	mg/100g
Nurdiani, R., Dissanayake, M., Street, W.E., Donkor, O.N., Singh, T.K. & Vasiljevic, T. (2015) Sustainable Use of Marine Resources - Turning Waste into Food Ingredients. International Journal of Food Science & Technology Int J Food Sci Technol 50.11: 2329-339.	Nurdiani et al. 2015	Barramundi	Lates calcarifer	processing by products				Australia	Australia	marine		16.9	%			16.8	%									59.7	%	5.2	%
Nurdiani, R., Dissanayake, M., Street, W.E., Donkor, O.N., Singh, T.K. & Vasiljevic, T. (2015) Sustainable Use of Marine Resources - Turning Waste into Food Ingredients. International Journal of Food Science & Technology Int J Food Sci Technol 50.11: 2329-339.	Nurdiani et al. 2015	Flathead	Platycephalus fascus	processing by products				Australia	Australia	marine		3.3	%			14.7	%									75.4	%	5.6	%
Nurdiani, R., Dissanayake, M., Street, W.E., Donkor, O.N., Singh, T.K. & Vasiljevic, T. (2015) Sustainable Use of Marine Resources - Turning Waste into Food Ingredients. International Journal of Food Science & Technology Int J Food Sci Technol 50.11: 2329-339.	Nurdiani et al. 2015	Salmon	Salmo salar	processing by products				Australia	Australia	marine		18.9	%			14.8	%									62.8	%	2.4	%
Nurdiani, R., Dissanayake, M., Street, W.E., Donkor, O.N., Singh, T.K. & Vasiljevic, T. (2015) Sustainable Use of Marine Resources - Turning Waste into Food Ingredients. International Journal of Food Science & Technology Int J Food Sci Technol 50.11: 2329-339.	Nurdiani et al. 2015	Silver warhou	Seriolella punctata	processing by products				Australia	Australia	marine		1.9	%			15.7	%									78	%	4.1	%
Nurhasan, M., Maehre, H.K., Malde, M.K., Stormo, S.K., Halwart, M., James, D., Elvevoll, E.O. (2010). Nutritional composition of aquatic species in Laotian rice field ecosystems. Journal of Food Composition and Analysis 23: pp. 205–213	Nurhasan et al. 2010	snakehead murrell	Channa striata				washed on site, fillet with skin		Laos	freshwater	rice fields	0.4	g/100g wet weight			18.6	g/100g wet weight									80.4	g/100g wet weight	1.3	g/100g wet weight
Nurhasan, M., Maehre, H.K., Malde, M.K., Stormo, S.K., Halwart, M., James, D., Elvevoll, E.O. (2010). Nutritional composition of aquatic species in Laotian rice field ecosystems. Journal of Food Composition and Analysis 23: pp. 205–213	Nurhasan et al. 2010	small apple snail	Cipangopaludina chinensis				washed on site, shelled		Laos	freshwater	rice fields	0.4	g/100g wet weight			13	g/100g wet weight									77.9	g/100g wet weight	4	g/100g wet weight
Nurhasan, M., Maehre, H.K., Malde, M.K., Stormo, S.K., Halwart, M., James, D., Elvevoll, E.O. (2010). Nutritional composition of aquatic species in Laotian rice field ecosystems. Journal of Food Composition and Analysis 23: pp. 205–213	Nurhasan et al. 2010	chinese edible frog	Cipangopaludina chinensis				washed on site, gutted		Laos	freshwater	rice fields	0.8	g/100g wet weight			17.3	g/100g wet weight									78.3	g/100g wet weight	3.9	g/100g wet weight
Nurhasan, M., Maehre, H.K., Malde, M.K., Stormo, S.K., Halwart, M., James, D., Elvevoll, E.O. (2010). Nutritional composition of aquatic species in Laotian rice field ecosystems. Journal of Food Composition and Analysis 23: pp. 205–213	Nurhasan et al. 2010	walking catfish	Clarias batrachus				washed on site, fillet with skin		Laos	freshwater	rice fields	3	g/100g wet weight			19	g/100g wet weight									76.8	g/100g wet weight	1.4	g/100g wet weight
Nurhasan, M., Maehre, H.K., Malde, M.K., Stormo, S.K., Halwart, M., James, D., Elvevoll, E.O. (2010). Nutritional composition of aquatic species in Laotian rice field ecosystems. Journal of Food Composition and Analysis 23: pp. 205–213	Nurhasan et al. 2010	big apple snail	Pila sp.				washed on site, shelled		Laos	freshwater	rice fields	0.4	g/100g wet weight			11.8	g/100g wet weight									82.1	g/100g wet weight	3.4	g/100g wet weight
Nurhasan, M., Maehre, H.K., Malde, M.K., Stormo, S.K., Halwart, M., James, D., Elvevoll, E.O. (2010). Nutritional composition of aquatic species in Laotian rice field ecosystems. Journal of Food Composition and Analysis 23: pp. 205–213	Nurhasan et al. 2010	golden apple snail	Pomacea canaliculata				washed on site, shelled		Laos	freshwater	rice fields	0.1	g/100g wet weight			11.6	g/100g wet weight									83.3	g/100g wet weight	3	g/100g wet weight
Nurhasan, M., Maehre, H.K., Malde, M.K., Stormo, S.K., Halwart, M., James, D., Elvevoll, E.O. (2010). Nutritional composition of aquatic species in Laotian rice field ecosystems. Journal of Food Composition and Analysis 23: pp. 205–213	Nurhasan et al. 2010	freshwater crab	Potamon sp.				washed on site, dorsal and ventral carapace peeled		Laos	freshwater	rice fields	0.4	g/100g wet weight			16.3	g/100g wet weight									67.5	g/100g wet weight	17.4	g/100g wet weight
Nurhasan, M., Maehre, H.K., Malde, M.K., Stormo, S.K., Halwart, M., James, D., Elvevoll, E.O. (2010). Nutritional composition of aquatic species in Laotian rice field ecosystems. Journal of Food Composition and Analysis 23: pp. 205–213	Nurhasan et al. 2010	cricket	Teleogryllus testaceus				gutted, wings and tail discarded		Laos	freshwater	rice fields	4.6	g/100g wet weight			25.1	g/100g wet weight									64.8	g/100g wet weight	1.6	g/100g wet weight
Nurhasan, M., Maehre, H.K., Malde, M.K., Stormo, S.K., Halwart, M., James, D., Elvevoll, E.O. (2010). Nutritional composition of aquatic species in Laotian rice field ecosystems. Journal of Food Composition and Analysis 23: pp. 205–213	Nurhasan et al. 2010	swamp eel	monopterus albus				washed on site, gutted, beheaded		Laos	freshwater	rice fields	0.8	g/100g wet weight			19.7	g/100g wet weight									77.9	g/100g wet weight	2.4	g/100g wet weight
Nurhasan, M., Maehre, H.K., Malde, M.K., Stormo, S.K., Halwart, M., James, D., Elvevoll, E.O. (2010). Nutritional composition of aquatic species in Laotian rice field ecosystems. Journal of Food Composition and Analysis 23: pp. 205–213	Nurhasan et al. 2010	champasak	processed dish				padek dish - filtered with traditional bamboo filter	market	Laos	freshwater	rice fields	0.5	g/100g wet weight			3.3	g/100g wet weight									76.4	g/100g wet weight	5.8	g/100g wet weight
Nurnadia, AA, Azrina, A, Amin I. (2011) Proximate composition and energetic value of selected marine fish and shellfish from the West coast of Peninsular Malaysia	Nurnadia et al 2011	Cockles	Anadara granosa						Malaysia	marine		1.93	%			15.99	%			1.51	%			4.91	kJ/g	78.94	%	1.63	%
Nurnadia, AA, Azrina, A, Amin I. (2011) Proximate composition and energetic value of selected marine fish and shellfish from the West coast of Peninsular Malaysia	Nurnadia et al 2011	Dorab wolfherring	Chirocentrus dorab						Malaysia	marine		1.22	%			20.83	%			0	%			5.41	kJ/g	80.32	%	1.39	%
Nurnadia, AA, Azrina, A, Amin I. (2011) Proximate composition and energetic value of selected marine fish and shellfish from the West coast of Peninsular Malaysia	Nurnadia et al 2011	Fringescale sardinella	Clupea mbriata						Malaysia	marine		3	%			19.01	%			0	%			6.42	kJ/g	74.76	%	1.59	%
Nurnadia, AA, Azrina, A, Amin I. (2011) Proximate composition and energetic value of selected marine fish and shellfish from the West coast of Peninsular Malaysia	Nurnadia et al 2011	Large-scale tongue sole	Cynoglossus arel						Malaysia	marine		0.7	%			18.49	%			0	%			4.65	kJ/g	80.27	%	1.42	%
Nurnadia, AA, Azrina, A, Amin I. (2011) Proximate composition and energetic value of selected marine fish and shellfish from the West coast of Peninsular Malaysia	Nurnadia et al 2011	Fourfinger threadfin	Eleutheronema tetradactylum						Malaysia	marine		2.1	%			20.14	%			0	%			5.6	kJ/g	78.22	%	1.16	%
Nurnadia, AA, Azrina, A, Amin I. (2011) Proximate composition and energetic value of selected marine fish and shellfish from the West coast of Peninsular Malaysia	Nurnadia et al 2011	Sixbar grouper	Epinephulus sexfasciatus						Malaysia	marine		3.46	%			18.87	%			0	%			5.84	kJ/g	78.69	%	0.96	%
Nurnadia, AA, Azrina, A, Amin I. (2011) Proximate composition and energetic value of selected marine fish and shellfish from the West coast of Peninsular Malaysia	Nurnadia et al 2011	Long-tailed butterfly ray	Gymnura spp.						Malaysia	marine		0.93	%			22.22	%			0	%			5.63	kJ/g	78.03	%	2.08	%
Nurnadia, AA, Azrina, A, Amin I. (2011) Proximate composition and energetic value of selected marine fish and shellfish from the West coast of Peninsular Malaysia	Nurnadia et al 2011	Longtail shad	Hilsa macrura						Malaysia	marine		23.15	%			17.46	%			0	%			13.34	kJ/g	59.31	%	1.06	%
Nurnadia, AA, Azrina, A, Amin I. (2011) Proximate composition and energetic value of selected marine fish and shellfish from the West coast of Peninsular Malaysia	Nurnadia et al 2011	Giant seaperch	Lates calcarifer						Malaysia	marine		2.68	%			19.66	%			0	%			5.72	kJ/g	77.63	%	0.97	%
Nurnadia, AA, Azrina, A, Amin I. (2011) Proximate composition and energetic value of selected marine fish and shellfish from the West coast of Peninsular Malaysia	Nurnadia et al 2011	Malabar red snapper	Lutjanus argentimeculatus						Malaysia	marine		1.37	%			20.45	%			0	%			5.38	kJ/g	78	%	1.46	%
Nurnadia, AA, Azrina, A, Amin I. (2011) Proximate composition and energetic value of selected marine fish and shellfish from the West coast of Peninsular Malaysia	Nurnadia et al 2011	Golden snapper	Lutjanus johnii						Malaysia	marine		1.29	%			19.41	%			0	%			5.1	kJ/g	80.21	%	1.11	%
Nurnadia, AA, Azrina, A, Amin I. (2011) Proximate composition and energetic value of selected marine fish and shellfish from the West coast of Peninsular Malaysia	Nurnadia et al 2011	Hardtail scad	Megalaspis cordyla						Malaysia	marine		1.53	%			20.86	%			0	%			5.54	kJ/g	77.67	%	1.07	%
Nurnadia, AA, Azrina, A, Amin I. (2011) Proximate composition and energetic value of selected marine fish and shellfish from the West coast of Peninsular Malaysia	Nurnadia et al 2011	Prawn	Metapenaeus affnis						Malaysia	marine		1.06	%			19.12	%			0	%			4.94	kJ/g	79.47	%	1.35	%
Nurnadia, AA, Azrina, A, Amin I. (2011) Proximate composition and energetic value of selected marine fish and shellfish from the West coast of Peninsular Malaysia	Nurnadia et al 2011	Japanese threadfin bream	Nemipterus japanicus						Malaysia	marine		2.7	%			18.17	%			0	%			5.37	kJ/g	79.39	%	1.13	%
Nurnadia, AA, Azrina, A, Amin I. (2011) Proximate composition and energetic value of selected marine fish and shellfish from the West coast of Peninsular Malaysia	Nurnadia et al 2011	Oyster	Ostrea spp.						Malaysia	marine		1.24	%			13.31	%			6.45	%			5.17	kJ/g	77.73	%	1.27	%
Nurnadia, AA, Azrina, A, Amin I. (2011) Proximate composition and energetic value of selected marine fish and shellfish from the West coast of Peninsular Malaysia	Nurnadia et al 2011	Silver pomfret	Pampus argenteus						Malaysia	marine		2.09	%			18.63	%			0	%			5.24	kJ/g	79.32	%	1.01	%
Nurnadia, AA, Azrina, A, Amin I. (2011) Proximate composition and energetic value of selected marine fish and shellfish from the West coast of Peninsular Malaysia	Nurnadia et al 2011	Black pomfret	Parastromateus niger						Malaysia	marine		2.33	%			19.55	%			0	%			5.55	kJ/g	77.72	%	1.37	%
Nurnadia, AA, Azrina, A, Amin I. (2011) Proximate composition and energetic value of selected marine fish and shellfish from the West coast of Peninsular Malaysia	Nurnadia et al 2011	Gray eel-catfish	Plotosus spp.						Malaysia	marine		3.04	%			16.61	%			0	%			5.14	kJ/g	81.66	%	0.96	%
Nurnadia, AA, Azrina, A, Amin I. (2011) Proximate composition and energetic value of selected marine fish and shellfish from the West coast of Peninsular Malaysia	Nurnadia et al 2011	Indian threadfin	Polynemus indicus						Malaysia	marine		0.85	%			19.59	%			0	%			4.97	kJ/g	80.13	%	1.09	%
Nurnadia, AA, Azrina, A, Amin I. (2011) Proximate composition and energetic value of selected marine fish and shellfish from the West coast of Peninsular Malaysia	Nurnadia et al 2011	Indian mackarel	Rastrelliger kanaguria						Malaysia	marine		1.8	%			20.51	%			0	%			5.57	kJ/g	76.58	%	1.26	%
Nurnadia, AA, Azrina, A, Amin I. (2011) Proximate composition and energetic value of selected marine fish and shellfish from the West coast of Peninsular Malaysia	Nurnadia et al 2011	Spanish Mackarel	Scomberomorus guttatus						Malaysia	marine		1.05	%			19.77	%			0	%			5.09	kJ/g	82.12	%	1.24	%
Nurnadia, AA, Azrina, A, Amin I. (2011) Proximate composition and energetic value of selected marine fish and shellfish from the West coast of Peninsular Malaysia	Nurnadia et al 2011	Yellowstripe scad	Selaroides leptolepis						Malaysia	marine		2.12	%			19.98	%			0	%			5.57	kJ/g	79.48	%	0.93	%
Nurnadia, AA, Azrina, A, Amin I. (2011) Proximate composition and energetic value of selected marine fish and shellfish from the West coast of Peninsular Malaysia	Nurnadia et al 2011	Cuttlefish	Sepia offcinalis						Malaysia	marine		1.35	%			13.94	%			0.87	%			4.04	kJ/g	83.68	%	0.9	%
Nurnadia, AA, Azrina, A, Amin I. (2011) Proximate composition and energetic value of selected marine fish and shellfish from the West coast of Peninsular Malaysia	Nurnadia et al 2011	Moonfish	Trachinorus blochii						Malaysia	marine		6.89	%			19.61	%			0	%			7.38	kJ/g	74.61	%	1.16	%
Ogwok, P, Muonga, JH, Sserunjogi, ML. 2008. Fatty acid profile and stability of oil from the belly flaps of Nile perch (Lates niloticus). Food Chemisry 108: 103-109.	Ogwok et al. 2008	Nile perch	Lates niloticus		1-2kg		Belly flaps, oil	Ngege fish processing plant, Kampala, Uganda	Uganda	freshwater
Ogwok, P, Muonga, JH, Sserunjogi, ML. 2008. Fatty acid profile and stability of oil from the belly flaps of Nile perch (Lates niloticus). Food Chemisry 108: 103-109.	Ogwok et al. 2008	Nile perch	Lates niloticus		10-30kg		Belly flaps, oil	Ngege fish processing plant, Kampala, Uganda	Uganda	freshwater
Okeyo, G.O., Lokuruka, M.N.I. & Matofari, J.W. (2009). NUTRITIONAL COMPOSITION AND SHELFLIFE OF THE LAKE VICTORIA NILE PERCH (Lates niloticus) STORED IN ICE. African Journal of Food, Agriculture, Nutrition, and Development. Vol 9 (3).	Okeyo et al. 2009	Nile perch	Lates niloticus	tail				Dunga and Ogal landing sites, Kenya	Kenya	freshwater		0.63	g/100g	1.9	g/100g	19.8	g/100g									78.5	g/100g	0.63	g/100g
Oku, Takahiro, et al. "Lipid and fatty acid compositions differentiate between wild and cultured Japanese eel (Anguilla japonica)." Food Chemistry 115.2 (2009): 436-440.	Oku et al 2009		Anguilla japonica						Japan	marine
Olaniyi, W. A.; Makinde, O. A.; Omitogun, O. G. 2017. Comparison of proximate composition and sensory attributes of Clariid catfish species of Clarias gariepinus, Heterobranchus bidorsalis, and their hybrids. Food Science & Nutrition. 5(2): 285-291.	Olaniyi et al 2017	Clariid Catfish	Clarias gariepinus	Flesh	375g		Intestines eviscerated	Ile-Ife	Nigeria		fish					60.38	%									73.67	%	14.06	%
Olaniyi, W. A.; Makinde, O. A.; Omitogun, O. G. 2017. Comparison of proximate composition and sensory attributes of Clariid catfish species of Clarias gariepinus, Heterobranchus bidorsalis, and their hybrids. Food Science & Nutrition. 5(2): 285-291.	Olaniyi et al 2017	Clariid Catfish	Heterobranchus bidorsalis	Flesh	375g		Intestines eviscerated	Ile-Ife	Nigeria		fish					57.05	%									76.33	%	12.13	%
Olaniyi, W. A.; Makinde, O. A.; Omitogun, O. G. 2017. Comparison of proximate composition and sensory attributes of Clariid catfish species of Clarias gariepinus, Heterobranchus bidorsalis, and their hybrids. Food Science & Nutrition. 5(2): 285-291.	Olaniyi et al 2017	Clariid Catfish	Hybrid (C gariepinus, H bidorsalis)	Flesh	375g		Intestines eviscerated	Ile-Ife	Nigeria		fish					62.85	%									77.33	%	11.83	%
Olaniyi, W. A.; Makinde, O. A.; Omitogun, O. G. 2017. Comparison of proximate composition and sensory attributes of Clariid catfish species of Clarias gariepinus, Heterobranchus bidorsalis, and their hybrids. Food Science & Nutrition. 5(2): 285-291.	Olaniyi et al 2017	Clariid Catfish	Reciprocal Hybrid (H bidorsalis, C gariepinus)	Flesh	375g		Intestines eviscerated	Ile-Ife	Nigeria		fish					66.79	%									77.67	%	13.41	%
Olanrewaju, Adewale Nurudeen; Kareem, Oladeji Kazeem; Shobowale, Joel Oyebola 2016. Proximate and mineral compositions of Schilbe mystus (Linne 1758) and Heterotis niloticus (Cuvier 1829). 13(): 2554-2561.	Olanrewaju et al 2016	African Bony Tounge	Heterotis niloticus	Muscle		October - December 2015	Stunted, gutted, muscle removed	Maiduguri	Nigeria	marine	fish					20.6	%			1.85	%					62.95	%	2.4	%
Olanrewaju, Adewale Nurudeen; Kareem, Oladeji Kazeem; Shobowale, Joel Oyebola 2016. Proximate and mineral compositions of Schilbe mystus (Linne 1758) and Heterotis niloticus (Cuvier 1829). 13(): 2554-2561.	Olanrewaju et al 2016	African Butter Catfish	Schilbe mystus	Muscle		October - December 2015	Stunted, gutted, muscle removed	Maiduguri	Nigeria	marine	fish					35.2	%			2.2	%					56.83	%	1.78	%
Orban, E., Di Lena, G., Nevigato, T, Masci, M., Casini, I. Caproni, R. (2011) Proximate, unsaponifiable lipid and fatty acid composition of bogue (Boops boops) and horse mackerel (Trachurus trachurus) from the Italian trawl fisher. Journal of Food Composition and Analysis 24 (8) 1110–1116	Orban et al. 2011	Bogue	Boops Boops	wet fillet			March	Southern Adriatic Coast of Italy	Italy	marine		1.02	g/100g			18.4	g/100g					51.79	mg/100g	346	kJ	79.72	g/100g	1.47	g/100g
Orban, E., Di Lena, G., Nevigato, T, Masci, M., Casini, I. Caproni, R. (2011) Proximate, unsaponifiable lipid and fatty acid composition of bogue (Boops boops) and horse mackerel (Trachurus trachurus) from the Italian trawl fisher. Journal of Food Composition and Analysis 24 (8) 1110–1116	Orban et al. 2011	Bogue	Boops Boops	wet fillet			September	Southern Adriatic Coast of Italy	Italy	marine		2.54	g/100g			20.32	g/100g					61.97	mg/100g	436	kJ	76.2	g/100g	1.46	g/100g
Orban, E., Di Lena, G., Nevigato, T, Masci, M., Casini, I. Caproni, R. (2011) Proximate, unsaponifiable lipid and fatty acid composition of bogue (Boops boops) and horse mackerel (Trachurus trachurus) from the Italian trawl fisher. Journal of Food Composition and Analysis 24 (8) 1110–1116	Orban et al. 2011	Horse Mackerel	Trachurus trachurus	wet fillet			March	Southern Adriatic Coast of Italy	Italy	marine		1.42	g/100g			18.94	g/100g					58.2	mg/100g	371	kJ	78.7	g/100g	1.19	g/100g
Orban, E., Di Lena, G., Nevigato, T, Masci, M., Casini, I. Caproni, R. (2011) Proximate, unsaponifiable lipid and fatty acid composition of bogue (Boops boops) and horse mackerel (Trachurus trachurus) from the Italian trawl fisher. Journal of Food Composition and Analysis 24 (8) 1110–1116	Orban et al. 2011	Horse Mackerel	Trachurus trachurus	wet fillet			September	Southern Adriatic Coast of Italy	Italy	marine		2.1	g/100g			20.62	g/100g					70.62	mg/100g	424	kJ	76.17	g/100g	1.38	g/100g
Orban, E., Di Lena, G., Nevigato, T, Masci, M., Casini, I. Caproni, R. (2011) Proximate, unsaponifiable lipid and fatty acid composition of bogue (Boops boops) and horse mackerel (Trachurus trachurus) from the Italian trawl fisher. Journal of Food Composition and Analysis 24 (8) 1110–1116	Orban et al. 2011	Horse Mackerel	Trachurus trachurus	wet fillet			December	Southern Adriatic Coast of Italy	Italy	marine		1.57	g/100g			20.75	g/100g					58.35	mg/100g	406	kJ	76.32	g/100g	1.42	g/100g
Paul, B. N.; Bhowmick, S.; Chanda, S.; Sridhar, N.; Giri, S. S. 2018. Nutrient profile of five freshwater fish species. SAARC Journal of Agriculture. 16(2): 25-41.	Paul et al 2018 (SAARC J. Agri)		Channa striata					West Bengal, Odisha	India	freshwater	fish			52.84	% of total fatty acid	14.46	%									76.11	%	2.28	%
Paul, B. N.; Bhowmick, S.; Chanda, S.; Sridhar, N.; Giri, S. S. 2018. Nutrient profile of five freshwater fish species. SAARC Journal of Agriculture. 16(2): 25-41.	Paul et al 2018 (SAARC J. Agri)		Mystus vittatus					West Bengal, Odisha	India	freshwater	fish			77.74	% of total fatty acid	14.94	%									72.67	%	2.57	%
Paul, B. N.; Bhowmick, S.; Chanda, S.; Sridhar, N.; Giri, S. S. 2018. Nutrient profile of five freshwater fish species. SAARC Journal of Agriculture. 16(2): 25-41.	Paul et al 2018 (SAARC J. Agri)		Ompok bimaculatus					West Bengal, Odisha	India	freshwater	fish			49.53	% of total fatty acid	13.93	%									75.17	%	2.12	%
Paul, B. N.; Bhowmick, S.; Chanda, S.; Sridhar, N.; Giri, S. S. 2018. Nutrient profile of five freshwater fish species. SAARC Journal of Agriculture. 16(2): 25-41.	Paul et al 2018 (SAARC J. Agri)		Pangasianodon hypophthalmus					West Bengal, Odisha	India	freshwater	fish			39.26	% of total fatty acid	15.41	%									70.82	%	1.88	%
Paul, B. N.; Bhowmick, S.; Chanda, S.; Sridhar, N.; Giri, S. S. 2018. Nutrient profile of five freshwater fish species. SAARC Journal of Agriculture. 16(2): 25-41.	Paul et al 2018 (SAARC J. Agri)		Wallago attu					West Bengal, Odisha	India	freshwater	fish			57.76	% of total fatty acid	14.13	%									74.25	%	1.97	%
Paul, B. N.; Bhowmick, S.; Chanda, S.; Sridhar, N.; Giri, S. S. 2018. Nutritional values of minor carps. SAARC Journal of Agriculture. 16(1): 215-231.	Paul et al 2018	Carp	Cirrhinus reba					West Bengal, Odisha, Karnataka	India	freshwater	fish			56.87	% of total fatty acid	15.15	%									73.4	%	2.37	%
Paul, B. N.; Bhowmick, S.; Chanda, S.; Sridhar, N.; Giri, S. S. 2018. Nutritional values of minor carps. SAARC Journal of Agriculture. 16(1): 215-231.	Paul et al 2018	Carp	Labeo bata					West Bengal, Odisha, Karnataka	India	freshwater	fish			57.45	% of total fatty acid	15.64	%									73.45	%	2.55	%
Paul, B. N.; Bhowmick, S.; Chanda, S.; Sridhar, N.; Giri, S. S. 2018. Nutritional values of minor carps. SAARC Journal of Agriculture. 16(1): 215-231.	Paul et al 2018	Carp	Labeo calbasu					West Bengal, Odisha, Karnataka	India	freshwater	fish			50.71	% of total fatty acid	14.38	%									74.94	%	2.23	%
Paul, B. N.; Bhowmick, S.; Chanda, S.; Sridhar, N.; Giri, S. S. 2018. Nutritional values of minor carps. SAARC Journal of Agriculture. 16(1): 215-231.	Paul et al 2018	Carp	Labeo fimbriatus					West Bengal, Odisha, Karnataka	India	freshwater	fish			87.41	% of total fatty acid	15.77	%									78.51	%	2.28	%
Paul, B. N.; Bhowmick, S.; Chanda, S.; Sridhar, N.; Giri, S. S. 2018. Nutritional values of minor carps. SAARC Journal of Agriculture. 16(1): 215-231.	Paul et al 2018	Carp	Puntius javanicus					West Bengal, Odisha, Karnataka	India	freshwater	fish			52.61	% of total fatty acid	14.85	%									73.61	%	2.41	%
Paul, B. N.; Chanda, S.; Bhowmick, S.; Sridhar, N.; Saha, G. S.; Giri, S. S. 2017. Nutrient profile of Indian climbing perch, Anabas testudineus. SAARC Journal of Agriculture. 15(1): 99-109.	Paul et al 2017	Indian Climbing Perch	Anabas testudineus		Small (10-50g)		Beheaded, eviscerated	West Bengal, Odisha, Andhra Pradesh	India	freshwater	fish			66.19	% of total fatty acid	16.47	%									68.65	%	5.03	%															85.6	IU/100g
Paul, B. N.; Chanda, S.; Bhowmick, S.; Sridhar, N.; Saha, G. S.; Giri, S. S. 2017. Nutrient profile of Indian climbing perch, Anabas testudineus. SAARC Journal of Agriculture. 15(1): 99-109.	Paul et al 2017	Indian Climbing Perch	Anabas testudineus		Big (52-150g)		Beheaded, eviscerated	West Bengal, Odisha, Andhra Pradesh	India	freshwater	fish			60.73	% of total fatty acid	16.91	%									68	%	5.5	%															43.12	IU/100g
Paul, B. N.; Chanda, S.; Sridhar, N.; Saha, G. S.; Giri, S. S. 2016. Fatty acid, amino acid and vitamin composition of Indian catfish, magur (Clarias batrachus) and singhi (Heteropneustes fossilis). SAARC Journal of Agriculture. 14(2): 189-199.	Paul et al 2016	Magur	Clarias batrachus					West Bengal, Odisha, Chhattisgarh, mTripura, Andhra Pradesh	India		fish			36.11	% of total fatty acid																													44.73	IU/100g
Paul, B. N.; Chanda, S.; Sridhar, N.; Saha, G. S.; Giri, S. S. 2016. Fatty acid, amino acid and vitamin composition of Indian catfish, magur (Clarias batrachus) and singhi (Heteropneustes fossilis). SAARC Journal of Agriculture. 14(2): 189-199.	Paul et al 2016	Singhi	Heteropneustes fossilis					West Bengal, Odisha, Chhattisgarh, mTripura, Andhra Pradesh	India		fish			36.44	% of total fatty acid																													26.23	IU/100g
Pervin, T, Yeasmin, S, Islam, R, Kamruzzaman, Rahman, A, Sattar, A. (2012) Studies on nutritional composition and characterization of lipids of Lates calcarifer (Bhetki). Bangladesh J Sci Ind Res. 47(4): 393-400	Pervin et al 2012	Barramundi	Lates calcarifer						Bangladesh			5.7	%			23.5	%			0.93	%					70	%	5	%
Petenuci, M. E.; dos Santos, V. J.; Gualda, I. P.; Lopes, A. P.; Schneider, V. V. A.; dos Santos, O. O.; Visentainer, J. V. 2019. Fatty acid composition and nutritional profiles of Brycon spp. from central Amazonia by different methods of quantification. Journal of Food Science and Technology-Mysore. 56(3): 1551-1558.	Petenuci et al 2019	Parana	Brycon cephalus	Muscle	1.08 kg	June - September 2015	Beheaded, eviscerated, muscle removed	Central Amazonia	Brazil	marine	fish	6.23	%			18.24	%									74.3	%	1.23	%
Petenuci, M. E.; dos Santos, V. J.; Gualda, I. P.; Lopes, A. P.; Schneider, V. V. A.; dos Santos, O. O.; Visentainer, J. V. 2019. Fatty acid composition and nutritional profiles of Brycon spp. from central Amazonia by different methods of quantification. Journal of Food Science and Technology-Mysore. 56(3): 1551-1558.	Petenuci et al 2019	Parana	Brycon microlepis	Muscle	1.23 kg	June - September 2015	Beheaded, eviscerated, muscle removed	Central Amazonia	Brazil	marine	fish	5.34	%			19.07	%									73.89	%	1.34	%
Petenuci, M. E.; Rocha, I. D. A.; de Sousa, S. C.; Schneider, V. V. A.; da Costa, Lama; Visentainer, J. V. 2016. Seasonal Variations in Lipid Content, Fatty Acid Composition and Nutritional Profiles of Five Freshwater Fish from the Amazon Basin. Journal of the American Oil Chemists Society. 93(10): 1373-1381.	Petenuci et al 2016	Piraiba	Brachyplatystoma filamentosum	Muscle	4.71 kg	Flood	Beheaded, eviscerated, muscle removed	Roraima State	Brazil	freshwater	fish	6.74	%	223.59	mg g^-1 of total lipids											75.44	%
Petenuci, M. E.; Rocha, I. D. A.; de Sousa, S. C.; Schneider, V. V. A.; da Costa, Lama; Visentainer, J. V. 2016. Seasonal Variations in Lipid Content, Fatty Acid Composition and Nutritional Profiles of Five Freshwater Fish from the Amazon Basin. Journal of the American Oil Chemists Society. 93(10): 1373-1381.	Petenuci et al 2016	Piraiba	Brachyplatystoma filamentosum	Muscle	4.89 kg	Drought	Beheaded, eviscerated, muscle removed	Roraima State	Brazil	freshwater	fish	9.48	%	241.26	mg g^-1 of total lipids											73.88	%
Petenuci, M. E.; Rocha, I. D. A.; de Sousa, S. C.; Schneider, V. V. A.; da Costa, Lama; Visentainer, J. V. 2016. Seasonal Variations in Lipid Content, Fatty Acid Composition and Nutritional Profiles of Five Freshwater Fish from the Amazon Basin. Journal of the American Oil Chemists Society. 93(10): 1373-1381.	Petenuci et al 2016	Dourada	Brachyplatystoma flavicans	Muscle	3.44 kg	Drought	Beheaded, eviscerated, muscle removed	Roraima State	Brazil	freshwater	fish	15.43	%	297.49	mg g^-1 of total lipids											65.92	%
Petenuci, M. E.; Rocha, I. D. A.; de Sousa, S. C.; Schneider, V. V. A.; da Costa, Lama; Visentainer, J. V. 2016. Seasonal Variations in Lipid Content, Fatty Acid Composition and Nutritional Profiles of Five Freshwater Fish from the Amazon Basin. Journal of the American Oil Chemists Society. 93(10): 1373-1381.	Petenuci et al 2016	Dourada	Brachyplatystoma flavicans	Muscle	3.19 kg	Flood	Beheaded, eviscerated, muscle removed	Roraima State	Brazil	freshwater	fish	6.75	%	253.54	mg g^-1 of total lipids											67.05	%
Petenuci, M. E.; Rocha, I. D. A.; de Sousa, S. C.; Schneider, V. V. A.; da Costa, Lama; Visentainer, J. V. 2016. Seasonal Variations in Lipid Content, Fatty Acid Composition and Nutritional Profiles of Five Freshwater Fish from the Amazon Basin. Journal of the American Oil Chemists Society. 93(10): 1373-1381.	Petenuci et al 2016	Tambaqui	Colossoma macropomum	Muscle	2.36 kg	Drought	Beheaded, eviscerated, muscle removed	Roraima State	Brazil	freshwater	fish	7.63	%	241.42	mg g^-1 of total lipids											75.9	%
Petenuci, M. E.; Rocha, I. D. A.; de Sousa, S. C.; Schneider, V. V. A.; da Costa, Lama; Visentainer, J. V. 2016. Seasonal Variations in Lipid Content, Fatty Acid Composition and Nutritional Profiles of Five Freshwater Fish from the Amazon Basin. Journal of the American Oil Chemists Society. 93(10): 1373-1381.	Petenuci et al 2016	Tambaqui	Colossoma macropomum	Muscle	2.55 kg	Flood	Beheaded, eviscerated, muscle removed	Roraima State	Brazil	freshwater	fish	7.56	%	211.4	mg g^-1 of total lipids											74.88	%
Petenuci, M. E.; Rocha, I. D. A.; de Sousa, S. C.; Schneider, V. V. A.; da Costa, Lama; Visentainer, J. V. 2016. Seasonal Variations in Lipid Content, Fatty Acid Composition and Nutritional Profiles of Five Freshwater Fish from the Amazon Basin. Journal of the American Oil Chemists Society. 93(10): 1373-1381.	Petenuci et al 2016	Aracu	Leporinus friderici	Muscle	1.38 kg	Flood	Beheaded, eviscerated, muscle removed	Roraima State	Brazil	freshwater	fish	3.97	%	246.1	mg g^-1 of total lipids											76.77	%
Petenuci, M. E.; Rocha, I. D. A.; de Sousa, S. C.; Schneider, V. V. A.; da Costa, Lama; Visentainer, J. V. 2016. Seasonal Variations in Lipid Content, Fatty Acid Composition and Nutritional Profiles of Five Freshwater Fish from the Amazon Basin. Journal of the American Oil Chemists Society. 93(10): 1373-1381.	Petenuci et al 2016	Aracu	Leporinus friderici	Muscle	1.27 kg	Drought	Beheaded, eviscerated, muscle removed	Roraima State	Brazil	freshwater	fish	7.26	%	267.49	mg g^-1 of total lipids											74.47	%
Petenuci, M. E.; Rocha, I. D. A.; de Sousa, S. C.; Schneider, V. V. A.; da Costa, Lama; Visentainer, J. V. 2016. Seasonal Variations in Lipid Content, Fatty Acid Composition and Nutritional Profiles of Five Freshwater Fish from the Amazon Basin. Journal of the American Oil Chemists Society. 93(10): 1373-1381.	Petenuci et al 2016	Curimata	Prochilodus nigricans	Muscle	2.88 kg	Drought	Beheaded, eviscerated, muscle removed	Roraima State	Brazil	freshwater	fish	4.33	%	274.86	mg g^-1 of total lipids											77.83	%
Petenuci, M. E.; Rocha, I. D. A.; de Sousa, S. C.; Schneider, V. V. A.; da Costa, Lama; Visentainer, J. V. 2016. Seasonal Variations in Lipid Content, Fatty Acid Composition and Nutritional Profiles of Five Freshwater Fish from the Amazon Basin. Journal of the American Oil Chemists Society. 93(10): 1373-1381.	Petenuci et al 2016	Curimata	Prochilodus nigricans	Muscle	3.11 kg	Flood	Beheaded, eviscerated, muscle removed	Roraima State	Brazil	freshwater	fish	5.66	%	256.19	mg g^-1 of total lipids											75.89	%
Phillips, K. M.; Pehrsson, P. R.; Patterson, K. Y. 2018. Survey of vitamin D and 25-hydroxyvitamin D in traditional native Alaskan meats, fish, and oils. Journal of Food Composition and Analysis. 74: 114-128.	Phillips et al 2018	Sheefish		Midsection			Baked	Alaska	United States		fish															66.2	g/100g
Phillips, K. M.; Pehrsson, P. R.; Patterson, K. Y. 2018. Survey of vitamin D and 25-hydroxyvitamin D in traditional native Alaskan meats, fish, and oils. Journal of Food Composition and Analysis. 74: 114-128.	Phillips et al 2018	Sheefish		Eggs			Fermented	Alaska	United States		fish															67.7	g/100g
Phillips, K. M.; Pehrsson, P. R.; Patterson, K. Y. 2018. Survey of vitamin D and 25-hydroxyvitamin D in traditional native Alaskan meats, fish, and oils. Journal of Food Composition and Analysis. 74: 114-128.	Phillips et al 2018	Whitefish		Meat			Baked	Alaska	United States		fish															68.4	g/100g
Phillips, K. M.; Pehrsson, P. R.; Patterson, K. Y. 2018. Survey of vitamin D and 25-hydroxyvitamin D in traditional native Alaskan meats, fish, and oils. Journal of Food Composition and Analysis. 74: 114-128.	Phillips et al 2018	Halibut		Meat			Raw	Alaska	United States	marine	fish															77.3	g/100g
Phillips, K. M.; Pehrsson, P. R.; Patterson, K. Y. 2018. Survey of vitamin D and 25-hydroxyvitamin D in traditional native Alaskan meats, fish, and oils. Journal of Food Composition and Analysis. 74: 114-128.	Phillips et al 2018	Halibut		Meat and Skin			Raw	Alaska	United States		fish															72.2	g/100g
Phillips, K. M.; Pehrsson, P. R.; Patterson, K. Y. 2018. Survey of vitamin D and 25-hydroxyvitamin D in traditional native Alaskan meats, fish, and oils. Journal of Food Composition and Analysis. 74: 114-128.	Phillips et al 2018	Trout, Steelhead		Meat			Dried	Alaska	United States		fish															6.49	g/100g
Phillips, K. M.; Pehrsson, P. R.; Patterson, K. Y. 2018. Survey of vitamin D and 25-hydroxyvitamin D in traditional native Alaskan meats, fish, and oils. Journal of Food Composition and Analysis. 74: 114-128.	Phillips et al 2018	Whitefish		Filet			Boiled	Alaska	United States		fish															75.7	g/100g
Phillips, K. M.; Pehrsson, P. R.; Patterson, K. Y. 2018. Survey of vitamin D and 25-hydroxyvitamin D in traditional native Alaskan meats, fish, and oils. Journal of Food Composition and Analysis. 74: 114-128.	Phillips et al 2018	Whitefish		Meat			Dried	Alaska	United States		fish															20.6	g/100g
Phillips, K. M.; Pehrsson, P. R.; Patterson, K. Y. 2018. Survey of vitamin D and 25-hydroxyvitamin D in traditional native Alaskan meats, fish, and oils. Journal of Food Composition and Analysis. 74: 114-128.	Phillips et al 2018	Salmon, Red		Meat			Dried	Alaska	United States		fish															23.95	g/100g
Phillips, K. M.; Pehrsson, P. R.; Patterson, K. Y. 2018. Survey of vitamin D and 25-hydroxyvitamin D in traditional native Alaskan meats, fish, and oils. Journal of Food Composition and Analysis. 74: 114-128.	Phillips et al 2018	Salmon, Chum		Meat			Dried	Alaska	United States		fish															22.75	g/100g
Phillips, K. M.; Pehrsson, P. R.; Patterson, K. Y. 2018. Survey of vitamin D and 25-hydroxyvitamin D in traditional native Alaskan meats, fish, and oils. Journal of Food Composition and Analysis. 74: 114-128.	Phillips et al 2018	Sheefish		Meat			Raw	Alaska	United States		fish															74.6	g/100g
Phillips, K. M.; Pehrsson, P. R.; Patterson, K. Y. 2018. Survey of vitamin D and 25-hydroxyvitamin D in traditional native Alaskan meats, fish, and oils. Journal of Food Composition and Analysis. 74: 114-128.	Phillips et al 2018	Trout, Steelhead		Meat			Boiled and Canned	Alaska	United States		fish															70.6	g/100g
Phillips, K. M.; Pehrsson, P. R.; Patterson, K. Y. 2018. Survey of vitamin D and 25-hydroxyvitamin D in traditional native Alaskan meats, fish, and oils. Journal of Food Composition and Analysis. 74: 114-128.	Phillips et al 2018	Whitefish, Broad		Eggs			Raw	Alaska	United States		fish															68.9	g/100g
Phillips, K. M.; Pehrsson, P. R.; Patterson, K. Y. 2018. Survey of vitamin D and 25-hydroxyvitamin D in traditional native Alaskan meats, fish, and oils. Journal of Food Composition and Analysis. 74: 114-128.	Phillips et al 2018	Smelt		Meat			Dried	Alaska	United States		fish															16.9	g/100g
Phillips, K. M.; Pehrsson, P. R.; Patterson, K. Y. 2018. Survey of vitamin D and 25-hydroxyvitamin D in traditional native Alaskan meats, fish, and oils. Journal of Food Composition and Analysis. 74: 114-128.	Phillips et al 2018	Halibut		Meat and Skin			Cooked	Alaska	United States		fish															73.3	g/100g
Pleadin, J.; Lesic, T.; Kresic, G.; Baric, R.; Bogdanovic, T.; Oraic, D.; Vulic, A.; Legac, A.; Zrncic, S. 2017. NUTRITIONAL QUALITY OF DIFFERENT FISH SPECIES FARMED IN THE ADRIATIC SEA. Italian Journal of Food Science. 29(3): 537-549.	Pleadin et al 2017	Dentex	Dentex dentex	Flesh, skin		March - May 2016	Beheaded, eviscerated, flesh and skin homogenized	Adriatic Sea	Istria (Croatia, Slovenia, Italy)	farmed	fish			29.06	% of total fatty acid	10.46	%									69.12	%	1.31	%
Pleadin, J.; Lesic, T.; Kresic, G.; Baric, R.; Bogdanovic, T.; Oraic, D.; Vulic, A.; Legac, A.; Zrncic, S. 2017. NUTRITIONAL QUALITY OF DIFFERENT FISH SPECIES FARMED IN THE ADRIATIC SEA. Italian Journal of Food Science. 29(3): 537-549.	Pleadin et al 2017	Sea Bass	Dicentrarchus labrax	Flesh, skin		March - May 2016	Beheaded, eviscerated, flesh and skin homogenized	Adriatic Sea	Istria (Croatia, Slovenia, Italy)	farmed	fish			23.93	% of total fatty acid	9.11	%									70.81	%	1.21	%
Pleadin, J.; Lesic, T.; Kresic, G.; Baric, R.; Bogdanovic, T.; Oraic, D.; Vulic, A.; Legac, A.; Zrncic, S. 2017. NUTRITIONAL QUALITY OF DIFFERENT FISH SPECIES FARMED IN THE ADRIATIC SEA. Italian Journal of Food Science. 29(3): 537-549.	Pleadin et al 2017	Turbot	Scophthalmus maximus	Flesh, skin		March - May 2016	Beheaded, eviscerated, flesh and skin homogenized	Adriatic Sea	Istria (Croatia, Slovenia, Italy)	farmed	fish			41.45	% of total fatty acid	4	%									77.88	%	1.16	%
Pleadin, J.; Lesic, T.; Kresic, G.; Baric, R.; Bogdanovic, T.; Oraic, D.; Vulic, A.; Legac, A.; Zrncic, S. 2017. NUTRITIONAL QUALITY OF DIFFERENT FISH SPECIES FARMED IN THE ADRIATIC SEA. Italian Journal of Food Science. 29(3): 537-549.	Pleadin et al 2017	Sea Bream	Sparus aurata	Flesh, skin		March - May 2016	Beheaded, eviscerated, flesh and skin homogenized	Adriatic Sea	Istria (Croatia, Slovenia, Italy)	farmed	fish			21.24	% of total fatty acid	10.48	%									70.16	%	1.24	%
Puwastien, P.,Judprasong, K., Kettwan,E., Vasanachitt, K., Nakngamanong, Y., & Bhattacharjee, L. (1999). Proximate Composition of Raw and Cooked Thai Freshwater and Marine Fish. JOURNAL OF FOOD COMPOSITION AND ANALYSIS 12, 9—16	Puwastein et al. 1999	Striped snake-head fish	Channa striatus				steamed		Thailand	freshwater		8.2	g/100g			21.7	g/100g									67.1	g/100g	1.2	g/100g
Puwastien, P.,Judprasong, K., Kettwan,E., Vasanachitt, K., Nakngamanong, Y., & Bhattacharjee, L. (1999). Proximate Composition of Raw and Cooked Thai Freshwater and Marine Fish. JOURNAL OF FOOD COMPOSITION AND ANALYSIS 12, 9—16	Puwastein et al. 1999	Striped snake-head fish	Channa striatus				roasted		Thailand	freshwater		10.1	g/100g			29.6	g/100g									57.8	g/100g	1.9	g/100g
Puwastien, P.,Judprasong, K., Kettwan,E., Vasanachitt, K., Nakngamanong, Y., & Bhattacharjee, L. (1999). Proximate Composition of Raw and Cooked Thai Freshwater and Marine Fish. JOURNAL OF FOOD COMPOSITION AND ANALYSIS 12, 9—16	Puwastein et al. 1999	Striped snake-head fish	Channa striatus				raw		Thailand	freshwater		8.5	g/100g			19.9	g/100g									70.4	g/100g	1.2	g/100g
Puwastien, P.,Judprasong, K., Kettwan,E., Vasanachitt, K., Nakngamanong, Y., & Bhattacharjee, L. (1999). Proximate Composition of Raw and Cooked Thai Freshwater and Marine Fish. JOURNAL OF FOOD COMPOSITION AND ANALYSIS 12, 9—16	Puwastein et al. 1999	Striped snake-head fish	Channa striatus				boiled		Thailand	freshwater		8.6	g/100g			18.7	g/100g									69.7	g/100g	1.1	g/100g
Puwastien, P.,Judprasong, K., Kettwan,E., Vasanachitt, K., Nakngamanong, Y., & Bhattacharjee, L. (1999). Proximate Composition of Raw and Cooked Thai Freshwater and Marine Fish. JOURNAL OF FOOD COMPOSITION AND ANALYSIS 12, 9—16	Puwastein et al. 1999	Walking catfish	Clarias macrocephalus				raw		Thailand	freshwater		14.7	g/100g			17.8	g/100g									65.1	g/100g	1.1	g/100g
Puwastien, P.,Judprasong, K., Kettwan,E., Vasanachitt, K., Nakngamanong, Y., & Bhattacharjee, L. (1999). Proximate Composition of Raw and Cooked Thai Freshwater and Marine Fish. JOURNAL OF FOOD COMPOSITION AND ANALYSIS 12, 9—16	Puwastein et al. 1999	Walking catfish	Clarias macrocephalus				roasted		Thailand	freshwater		17.9	g/100g			27.8	g/100g									52	g/100g	1.4	g/100g
Puwastien, P.,Judprasong, K., Kettwan,E., Vasanachitt, K., Nakngamanong, Y., & Bhattacharjee, L. (1999). Proximate Composition of Raw and Cooked Thai Freshwater and Marine Fish. JOURNAL OF FOOD COMPOSITION AND ANALYSIS 12, 9—16	Puwastein et al. 1999	Walking catfish	Clarias macrocephalus				boiled		Thailand	freshwater		15.5	g/100g			18.2	g/100g									65.2	g/100g	1.1	g/100g
Puwastien, P.,Judprasong, K., Kettwan,E., Vasanachitt, K., Nakngamanong, Y., & Bhattacharjee, L. (1999). Proximate Composition of Raw and Cooked Thai Freshwater and Marine Fish. JOURNAL OF FOOD COMPOSITION AND ANALYSIS 12, 9—16	Puwastein et al. 1999	Walking catfish	Clarias macrocephalus				fried		Thailand	freshwater		22.5	g/100g			28.1	g/100g									51.8	g/100g	1.9	g/100g
Puwastien, P.,Judprasong, K., Kettwan,E., Vasanachitt, K., Nakngamanong, Y., & Bhattacharjee, L. (1999). Proximate Composition of Raw and Cooked Thai Freshwater and Marine Fish. JOURNAL OF FOOD COMPOSITION AND ANALYSIS 12, 9—16	Puwastein et al. 1999	Grouper	Epinephelus sexfasciatus				steamed		Thailand	marine		0.7	g/100g			23.9	g/100g									73.8	g/100g	1.4	g/100g
Puwastien, P.,Judprasong, K., Kettwan,E., Vasanachitt, K., Nakngamanong, Y., & Bhattacharjee, L. (1999). Proximate Composition of Raw and Cooked Thai Freshwater and Marine Fish. JOURNAL OF FOOD COMPOSITION AND ANALYSIS 12, 9—16	Puwastein et al. 1999	Grouper	Epinephelus sexfasciatus				raw		Thailand	marine		0.6	g/100g			18.9	g/100g									78.8	g/100g	1.4	g/100g
Puwastien, P.,Judprasong, K., Kettwan,E., Vasanachitt, K., Nakngamanong, Y., & Bhattacharjee, L. (1999). Proximate Composition of Raw and Cooked Thai Freshwater and Marine Fish. JOURNAL OF FOOD COMPOSITION AND ANALYSIS 12, 9—16	Puwastein et al. 1999	Grouper	Epinephelus sexfasciatus				fried		Thailand	marine		12.5	g/100g			32	g/100g									53.3	g/100g	2.1	g/100g
Puwastien, P.,Judprasong, K., Kettwan,E., Vasanachitt, K., Nakngamanong, Y., & Bhattacharjee, L. (1999). Proximate Composition of Raw and Cooked Thai Freshwater and Marine Fish. JOURNAL OF FOOD COMPOSITION AND ANALYSIS 12, 9—16	Puwastein et al. 1999	Swamp eel	Fluta alba				boiled		Thailand	freshwater		0.6	g/100g			20.7	g/100g									76.9	g/100g	0.9	g/100g
Puwastien, P.,Judprasong, K., Kettwan,E., Vasanachitt, K., Nakngamanong, Y., & Bhattacharjee, L. (1999). Proximate Composition of Raw and Cooked Thai Freshwater and Marine Fish. JOURNAL OF FOOD COMPOSITION AND ANALYSIS 12, 9—16	Puwastein et al. 1999	Swamp eel	Fluta alba				raw		Thailand	freshwater		0.6	g/100g			20.3	g/100g									78.6	g/100g	1	g/100g
Puwastien, P.,Judprasong, K., Kettwan,E., Vasanachitt, K., Nakngamanong, Y., & Bhattacharjee, L. (1999). Proximate Composition of Raw and Cooked Thai Freshwater and Marine Fish. JOURNAL OF FOOD COMPOSITION AND ANALYSIS 12, 9—16	Puwastein et al. 1999	Giant seaperch	Lates calcarifer				raw		Thailand	marine		3.2	g/100g			22	g/100g									73	g/100g	1.2	g/100g
Puwastien, P.,Judprasong, K., Kettwan,E., Vasanachitt, K., Nakngamanong, Y., & Bhattacharjee, L. (1999). Proximate Composition of Raw and Cooked Thai Freshwater and Marine Fish. JOURNAL OF FOOD COMPOSITION AND ANALYSIS 12, 9—16	Puwastein et al. 1999	Giant seaperch	Lates calcarifer				steamed		Thailand	marine		5.2	g/100g			21.2	g/100g									70.8	g/100g	1.1	g/100g
Puwastien, P.,Judprasong, K., Kettwan,E., Vasanachitt, K., Nakngamanong, Y., & Bhattacharjee, L. (1999). Proximate Composition of Raw and Cooked Thai Freshwater and Marine Fish. JOURNAL OF FOOD COMPOSITION AND ANALYSIS 12, 9—16	Puwastein et al. 1999	Giant seaperch	Lates calcarifer				boiled		Thailand	marine		4.6	g/100g			23.7	g/100g									71.8	g/100g	1	g/100g
Puwastien, P.,Judprasong, K., Kettwan,E., Vasanachitt, K., Nakngamanong, Y., & Bhattacharjee, L. (1999). Proximate Composition of Raw and Cooked Thai Freshwater and Marine Fish. JOURNAL OF FOOD COMPOSITION AND ANALYSIS 12, 9—16	Puwastein et al. 1999	Malabar red snapper	Lutjanus malabaricus				steamed		Thailand	marine		0.7	g/100g			22.9	g/100g									75.3	g/100g	1.2	g/100g
Puwastien, P.,Judprasong, K., Kettwan,E., Vasanachitt, K., Nakngamanong, Y., & Bhattacharjee, L. (1999). Proximate Composition of Raw and Cooked Thai Freshwater and Marine Fish. JOURNAL OF FOOD COMPOSITION AND ANALYSIS 12, 9—16	Puwastein et al. 1999	Malabar red snapper	Lutjanus malabaricus				fried		Thailand	marine		10.9	g/100g			29.3	g/100g									58.3	g/100g	1.6	g/100g
Puwastien, P.,Judprasong, K., Kettwan,E., Vasanachitt, K., Nakngamanong, Y., & Bhattacharjee, L. (1999). Proximate Composition of Raw and Cooked Thai Freshwater and Marine Fish. JOURNAL OF FOOD COMPOSITION AND ANALYSIS 12, 9—16	Puwastein et al. 1999	Malabar red snapper	Lutjanus malabaricus				boiled		Thailand	marine		0.9	g/100g			23.9	g/100g									74.2	g/100g	1	g/100g
Puwastien, P.,Judprasong, K., Kettwan,E., Vasanachitt, K., Nakngamanong, Y., & Bhattacharjee, L. (1999). Proximate Composition of Raw and Cooked Thai Freshwater and Marine Fish. JOURNAL OF FOOD COMPOSITION AND ANALYSIS 12, 9—16	Puwastein et al. 1999	Malabar red snapper	Lutjanus malabaricus				raw		Thailand	marine		0.5	g/100g			18.1	g/100g									79.7	g/100g	1.1	g/100g
Puwastien, P.,Judprasong, K., Kettwan,E., Vasanachitt, K., Nakngamanong, Y., & Bhattacharjee, L. (1999). Proximate Composition of Raw and Cooked Thai Freshwater and Marine Fish. JOURNAL OF FOOD COMPOSITION AND ANALYSIS 12, 9—16	Puwastein et al. 1999	Spotted featherback	Notopterus chitala				flesh		Thailand	marine		1.2	g/100g			16.7	g/100g									80.3	g/100g	1.6	g/100g
Puwastien, P.,Judprasong, K., Kettwan,E., Vasanachitt, K., Nakngamanong, Y., & Bhattacharjee, L. (1999). Proximate Composition of Raw and Cooked Thai Freshwater and Marine Fish. JOURNAL OF FOOD COMPOSITION AND ANALYSIS 12, 9—16	Puwastein et al. 1999	Spotted featherback	Notopterus chitala				boiled		Thailand	marine		0.8	g/100g			16	g/100g									79.6	g/100g	0.9	g/100g
Puwastien, P.,Judprasong, K., Kettwan,E., Vasanachitt, K., Nakngamanong, Y., & Bhattacharjee, L. (1999). Proximate Composition of Raw and Cooked Thai Freshwater and Marine Fish. JOURNAL OF FOOD COMPOSITION AND ANALYSIS 12, 9—16	Puwastein et al. 1999	Nile tilapia	Oreochromis niloticus				raw		Thailand	freshwater		1.8	g/100g			19.8	g/100g									78.1	g/100g	1	g/100g
Puwastien, P.,Judprasong, K., Kettwan,E., Vasanachitt, K., Nakngamanong, Y., & Bhattacharjee, L. (1999). Proximate Composition of Raw and Cooked Thai Freshwater and Marine Fish. JOURNAL OF FOOD COMPOSITION AND ANALYSIS 12, 9—16	Puwastein et al. 1999	Nile tilapia	Oreochromis niloticus				fried		Thailand	freshwater		21.8	g/100g			30.9	g/100g									44.7	g/100g	2.3	g/100g
Puwastien, P.,Judprasong, K., Kettwan,E., Vasanachitt, K., Nakngamanong, Y., & Bhattacharjee, L. (1999). Proximate Composition of Raw and Cooked Thai Freshwater and Marine Fish. JOURNAL OF FOOD COMPOSITION AND ANALYSIS 12, 9—16	Puwastein et al. 1999	Nile tilapia	Oreochromis niloticus				boiled		Thailand	freshwater		4.2	g/100g			21.4	g/100g									73.4	g/100g	1.1	g/100g
Puwastien, P.,Judprasong, K., Kettwan,E., Vasanachitt, K., Nakngamanong, Y., & Bhattacharjee, L. (1999). Proximate Composition of Raw and Cooked Thai Freshwater and Marine Fish. JOURNAL OF FOOD COMPOSITION AND ANALYSIS 12, 9—16	Puwastein et al. 1999	Silver pomfret	Pampus argenteus				fried		Thailand	marine		22.7	g/100g			32.7	g/100g									44.4	g/100g	1.8	g/100g
Puwastien, P.,Judprasong, K., Kettwan,E., Vasanachitt, K., Nakngamanong, Y., & Bhattacharjee, L. (1999). Proximate Composition of Raw and Cooked Thai Freshwater and Marine Fish. JOURNAL OF FOOD COMPOSITION AND ANALYSIS 12, 9—16	Puwastein et al. 1999	Silver pomfret	Pampus argenteus				raw		Thailand	marine		6.8	g/100g			19.4	g/100g									72.7	g/100g	1	g/100g
Puwastien, P.,Judprasong, K., Kettwan,E., Vasanachitt, K., Nakngamanong, Y., & Bhattacharjee, L. (1999). Proximate Composition of Raw and Cooked Thai Freshwater and Marine Fish. JOURNAL OF FOOD COMPOSITION AND ANALYSIS 12, 9—16	Puwastein et al. 1999	Silver pomfret	Pampus argenteus				steamed		Thailand	marine		7.4	g/100g			22.9	g/100g									70.3	g/100g	1	g/100g
Puwastien, P.,Judprasong, K., Kettwan,E., Vasanachitt, K., Nakngamanong, Y., & Bhattacharjee, L. (1999). Proximate Composition of Raw and Cooked Thai Freshwater and Marine Fish. JOURNAL OF FOOD COMPOSITION AND ANALYSIS 12, 9—16	Puwastein et al. 1999	Striped catfish	Pangasius sutchi				steamed		Thailand	freshwater		11.2	g/100g			20.3	g/100g									66	g/100g	1.1	g/100g
Puwastien, P.,Judprasong, K., Kettwan,E., Vasanachitt, K., Nakngamanong, Y., & Bhattacharjee, L. (1999). Proximate Composition of Raw and Cooked Thai Freshwater and Marine Fish. JOURNAL OF FOOD COMPOSITION AND ANALYSIS 12, 9—16	Puwastein et al. 1999	Striped catfish	Pangasius sutchi				raw		Thailand	freshwater		8.9	g/100g			17	g/100g									71.6	g/100g	1	g/100g
Puwastien, P.,Judprasong, K., Kettwan,E., Vasanachitt, K., Nakngamanong, Y., & Bhattacharjee, L. (1999). Proximate Composition of Raw and Cooked Thai Freshwater and Marine Fish. JOURNAL OF FOOD COMPOSITION AND ANALYSIS 12, 9—16	Puwastein et al. 1999	Striped catfish	Pangasius sutchi				boiled		Thailand	freshwater		10.8	g/100g			19.6	g/100g									67.9	g/100g	1	g/100g
Puwastien, P.,Judprasong, K., Kettwan,E., Vasanachitt, K., Nakngamanong, Y., & Bhattacharjee, L. (1999). Proximate Composition of Raw and Cooked Thai Freshwater and Marine Fish. JOURNAL OF FOOD COMPOSITION AND ANALYSIS 12, 9—16	Puwastein et al. 1999	Black pomfret	Parastromateus niger				steamed		Thailand	marine		6.9	g/100g			22.8	g/100g									67.2	g/100g	1.5	g/100g
Puwastien, P.,Judprasong, K., Kettwan,E., Vasanachitt, K., Nakngamanong, Y., & Bhattacharjee, L. (1999). Proximate Composition of Raw and Cooked Thai Freshwater and Marine Fish. JOURNAL OF FOOD COMPOSITION AND ANALYSIS 12, 9—16	Puwastein et al. 1999	Black pomfret	Parastromateus niger				fried		Thailand	marine		18.2	g/100g			32	g/100g									46.6	g/100g	2.8	g/100g
Puwastien, P.,Judprasong, K., Kettwan,E., Vasanachitt, K., Nakngamanong, Y., & Bhattacharjee, L. (1999). Proximate Composition of Raw and Cooked Thai Freshwater and Marine Fish. JOURNAL OF FOOD COMPOSITION AND ANALYSIS 12, 9—16	Puwastein et al. 1999	Black pomfret	Parastromateus niger				raw		Thailand	marine		3.6	g/100g			20.4	g/100g									74.3	g/100g	1.2	g/100g
Puwastien, P.,Judprasong, K., Kettwan,E., Vasanachitt, K., Nakngamanong, Y., & Bhattacharjee, L. (1999). Proximate Composition of Raw and Cooked Thai Freshwater and Marine Fish. JOURNAL OF FOOD COMPOSITION AND ANALYSIS 12, 9—16	Puwastein et al. 1999	Common silver barb	Puntius gonionocus				fried		Thailand	freshwater		22.8	g/100g			25.5	g/100g									49.3	g/100g	1.5	g/100g
Puwastien, P.,Judprasong, K., Kettwan,E., Vasanachitt, K., Nakngamanong, Y., & Bhattacharjee, L. (1999). Proximate Composition of Raw and Cooked Thai Freshwater and Marine Fish. JOURNAL OF FOOD COMPOSITION AND ANALYSIS 12, 9—16	Puwastein et al. 1999	Common silver barb	Puntius gonionocus				raw		Thailand	freshwater		7.4	g/100g			17.9	g/100g									73.4	g/100g	1.1	g/100g
Puwastien, P.,Judprasong, K., Kettwan,E., Vasanachitt, K., Nakngamanong, Y., & Bhattacharjee, L. (1999). Proximate Composition of Raw and Cooked Thai Freshwater and Marine Fish. JOURNAL OF FOOD COMPOSITION AND ANALYSIS 12, 9—16	Puwastein et al. 1999	Common silver barb	Puntius gonionocus				boiled		Thailand	freshwater		10.7	g/100g			19.3	g/100g									68.2	g/100g	1	g/100g
Puwastien, P.,Judprasong, K., Kettwan,E., Vasanachitt, K., Nakngamanong, Y., & Bhattacharjee, L. (1999). Proximate Composition of Raw and Cooked Thai Freshwater and Marine Fish. JOURNAL OF FOOD COMPOSITION AND ANALYSIS 12, 9—16	Puwastein et al. 1999	Short-bodied mackerel	Rastrelliger brachysoma				boiled		Thailand	marine		5.6	g/100g			23.4	g/100g									69.4	g/100g	1.4	g/100g
Puwastien, P.,Judprasong, K., Kettwan,E., Vasanachitt, K., Nakngamanong, Y., & Bhattacharjee, L. (1999). Proximate Composition of Raw and Cooked Thai Freshwater and Marine Fish. JOURNAL OF FOOD COMPOSITION AND ANALYSIS 12, 9—16	Puwastein et al. 1999	Short-bodied mackerel	Rastrelliger brachysoma				fried		Thailand	marine		13.6	g/100g			28	g/100g									56.2	g/100g	1.9	g/100g
Puwastien, P.,Judprasong, K., Kettwan,E., Vasanachitt, K., Nakngamanong, Y., & Bhattacharjee, L. (1999). Proximate Composition of Raw and Cooked Thai Freshwater and Marine Fish. JOURNAL OF FOOD COMPOSITION AND ANALYSIS 12, 9—16	Puwastein et al. 1999	Short-bodied mackerel	Rastrelliger brachysoma				raw		Thailand	marine		3.8	g/100g			21.1	g/100g									72.9	g/100g	1.3	g/100g
Puwastien, P.,Judprasong, K., Kettwan,E., Vasanachitt, K., Nakngamanong, Y., & Bhattacharjee, L. (1999). Proximate Composition of Raw and Cooked Thai Freshwater and Marine Fish. JOURNAL OF FOOD COMPOSITION AND ANALYSIS 12, 9—16	Puwastein et al. 1999	Short-bodied mackerel	Rastrelliger brachysoma				steamed		Thailand	marine		3	g/100g			23.9	g/100g									67.5	g/100g	4.4	g/100g
Puwastien, P.,Judprasong, K., Kettwan,E., Vasanachitt, K., Nakngamanong, Y., & Bhattacharjee, L. (1999). Proximate Composition of Raw and Cooked Thai Freshwater and Marine Fish. JOURNAL OF FOOD COMPOSITION AND ANALYSIS 12, 9—16	Puwastein et al. 1999	Short-bodied mackerel	Rastrelliger brachysoma				steamed, boiled		Thailand	marine		4.6	g/100g			21.9	g/100g									70.4	g/100g	3.1	g/100g
Puwastien, P.,Judprasong, K., Kettwan,E., Vasanachitt, K., Nakngamanong, Y., & Bhattacharjee, L. (1999). Proximate Composition of Raw and Cooked Thai Freshwater and Marine Fish. JOURNAL OF FOOD COMPOSITION AND ANALYSIS 12, 9—16	Puwastein et al. 1999	Short-bodied mackerel	Rastrelliger brachysoma				steamed, fried		Thailand	marine		13.6	g/100g			27.5	g/100g									53.6	g/100g	5.2	g/100g
Puwastien, P.,Judprasong, K., Kettwan,E., Vasanachitt, K., Nakngamanong, Y., & Bhattacharjee, L. (1999). Proximate Composition of Raw and Cooked Thai Freshwater and Marine Fish. JOURNAL OF FOOD COMPOSITION AND ANALYSIS 12, 9—16	Puwastein et al. 1999	Spanish mackerel	Scomberomorus commerson				fried		Thailand	marine		8.5	g/100g			28.2	g/100g									61.2	g/100g	1.9	g/100g
Puwastien, P.,Judprasong, K., Kettwan,E., Vasanachitt, K., Nakngamanong, Y., & Bhattacharjee, L. (1999). Proximate Composition of Raw and Cooked Thai Freshwater and Marine Fish. JOURNAL OF FOOD COMPOSITION AND ANALYSIS 12, 9—16	Puwastein et al. 1999	Spanish mackerel	Scomberomorus commerson				raw		Thailand	marine		3.6	g/100g			21.5	g/100g									73.3	g/100g	1.5	g/100g
Puwastien, P.,Judprasong, K., Kettwan,E., Vasanachitt, K., Nakngamanong, Y., & Bhattacharjee, L. (1999). Proximate Composition of Raw and Cooked Thai Freshwater and Marine Fish. JOURNAL OF FOOD COMPOSITION AND ANALYSIS 12, 9—16	Puwastein et al. 1999	Black-banded trevally	Seriolima nigrofasciata				fried		Thailand	marine		15	g/100g			26	g/100g									58.6	g/100g	1.8	g/100g
Puwastien, P.,Judprasong, K., Kettwan,E., Vasanachitt, K., Nakngamanong, Y., & Bhattacharjee, L. (1999). Proximate Composition of Raw and Cooked Thai Freshwater and Marine Fish. JOURNAL OF FOOD COMPOSITION AND ANALYSIS 12, 9—16	Puwastein et al. 1999	Black-banded trevally	Seriolima nigrofasciata				grilled		Thailand	marine		6.4	g/100g			22.1	g/100g									70.4	g/100g	1.2	g/100g
Puwastien, P.,Judprasong, K., Kettwan,E., Vasanachitt, K., Nakngamanong, Y., & Bhattacharjee, L. (1999). Proximate Composition of Raw and Cooked Thai Freshwater and Marine Fish. JOURNAL OF FOOD COMPOSITION AND ANALYSIS 12, 9—16	Puwastein et al. 1999	Black-banded trevally	Seriolima nigrofasciata				raw		Thailand	marine		9.2	g/100g			18.1	g/100g									71.1	g/100g	1.5	g/100g
Puwastien, P.,Judprasong, K., Kettwan,E., Vasanachitt, K., Nakngamanong, Y., & Bhattacharjee, L. (1999). Proximate Composition of Raw and Cooked Thai Freshwater and Marine Fish. JOURNAL OF FOOD COMPOSITION AND ANALYSIS 12, 9—16	Puwastein et al. 1999	Black-banded trevally	Seriolima nigrofasciata				steamed		Thailand	marine		8.6	g/100g			21.2	g/100g									68.1	g/100g	1.8	g/100g
Puwastien, P.,Judprasong, K., Kettwan,E., Vasanachitt, K., Nakngamanong, Y., & Bhattacharjee, L. (1999). Proximate Composition of Raw and Cooked Thai Freshwater and Marine Fish. JOURNAL OF FOOD COMPOSITION AND ANALYSIS 12, 9—16	Puwastein et al. 1999	Snake skin gourami	Trichogaster pectoralis				salted, sundried		Thailand	freshwater		5.9	g/100g			31.6	g/100g									55.5	g/100g	8.7	g/100g
Puwastien, P.,Judprasong, K., Kettwan,E., Vasanachitt, K., Nakngamanong, Y., & Bhattacharjee, L. (1999). Proximate Composition of Raw and Cooked Thai Freshwater and Marine Fish. JOURNAL OF FOOD COMPOSITION AND ANALYSIS 12, 9—16	Puwastein et al. 1999	Snake skin gourami	Trichogaster pectoralis				salted, sundried, fried		Thailand	freshwater		19	g/100g			44.1	g/100g									25.7	g/100g	12.1	g/100g
Puwastien, P.,Judprasong, K., Kettwan,E., Vasanachitt, K., Nakngamanong, Y., & Bhattacharjee, L. (1999). Proximate Composition of Raw and Cooked Thai Freshwater and Marine Fish. JOURNAL OF FOOD COMPOSITION AND ANALYSIS 12, 9—16	Puwastein et al. 1999	Snake skin gourami	Trichogaster pectoralis				salted, sundried, roasted		Thailand	freshwater		9	g/100g			46.1	g/100g									35.2	g/100g	12.1	g/100g
Puwastien, P.,Judprasong, K., Kettwan,E., Vasanachitt, K., Nakngamanong, Y., & Bhattacharjee, L. (1999). Proximate Composition of Raw and Cooked Thai Freshwater and Marine Fish. JOURNAL OF FOOD COMPOSITION AND ANALYSIS 12, 9—16	Puwastein et al. 1999	Snake skin gourami	Trichogaster pectoralis				salted, sundried, boiled		Thailand	freshwater		4.8	g/100g			30.8	g/100g									58.6	g/100g	6	g/100g
Pyz-Lukasik, R.; Chalabis-Mazurek, A. 2019. Content of macro- and microelements in the muscles of grass carp, bighead carp, Siberian sturgeon and wels catfish from eastern Poland. Journal of Elementology. 24(1): 221-232.	Pyz-Lukasik et al 2019	Siberian Sturgeon	Acipenser baerii	Muscle	2.17 kg	Winter	Gutted, muscle removed and homogenized		Poland	farmed	fish
Pyz-Lukasik, R.; Chalabis-Mazurek, A. 2019. Content of macro- and microelements in the muscles of grass carp, bighead carp, Siberian sturgeon and wels catfish from eastern Poland. Journal of Elementology. 24(1): 221-232.	Pyz-Lukasik et al 2019	Bighead Carp	Aristichthys nobilis	Muscle	2.64 kg	Winter	Gutted, muscle removed and homogenized		Poland	farmed	fish
Pyz-Lukasik, R.; Chalabis-Mazurek, A. 2019. Content of macro- and microelements in the muscles of grass carp, bighead carp, Siberian sturgeon and wels catfish from eastern Poland. Journal of Elementology. 24(1): 221-232.	Pyz-Lukasik et al 2019	Grass Carp	Ctenopharyngodon idella	Muscle	2.04 kg	Winter	Gutted, muscle removed and homogenized		Poland	farmed	fish
Pyz-Lukasik, R.; Chalabis-Mazurek, A. 2019. Content of macro- and microelements in the muscles of grass carp, bighead carp, Siberian sturgeon and wels catfish from eastern Poland. Journal of Elementology. 24(1): 221-232.	Pyz-Lukasik et al 2019	Wels Catfish	Silurus glanis	Muscle	2.68 kg	Winter	Gutted, muscle removed and homogenized		Poland	farmed	fish
Pyz-Lukasik, R.; Kowalczyk-Pecka, D. 2017. Fatty acid profile of fat of grass carp, bighead carp, Siberian sturgeon, and wels catfish. Journal of Food Quality. 2017. Article ID 5718125.	Pyz-Lukasik et al 2017	Siberian Sturgeon	Acipenser baerii	Muscle	2.17 kg		Gutted, muscle removed and homogenized		Poland	farmed	fish			18.37	% of total fat
Pyz-Lukasik, R.; Kowalczyk-Pecka, D. 2017. Fatty acid profile of fat of grass carp, bighead carp, Siberian sturgeon, and wels catfish. Journal of Food Quality. 2017. Article ID 5718125.	Pyz-Lukasik et al 2017	Bighead Carp	Aristichthys nobilis	Muscle	2.64 kg		Gutted, muscle removed and homogenized		Poland	farmed	fish			30.04	% of total fat
Pyz-Lukasik, R.; Kowalczyk-Pecka, D. 2017. Fatty acid profile of fat of grass carp, bighead carp, Siberian sturgeon, and wels catfish. Journal of Food Quality. 2017. Article ID 5718125.	Pyz-Lukasik et al 2017	Grass Carp	Ctenopharyngodon idella	Muscle	2.47 kg		Gutted, muscle removed and homogenized		Poland	farmed	fish			32.96	% of total fat
Pyz-Lukasik, R.; Kowalczyk-Pecka, D. 2017. Fatty acid profile of fat of grass carp, bighead carp, Siberian sturgeon, and wels catfish. Journal of Food Quality. 2017. Article ID 5718125.	Pyz-Lukasik et al 2017	Wels Catfish	Silurus glanis	Muscle	2.71 kg		Gutted, muscle removed and homogenized		Poland	farmed	fish			16.32	% of total fat
Pyz-Lukasik, R.; Paszkiewicz, W. 2018. Species Variations in the Proximate Composition, Amino Acid Profile, and Protein Quality of the Muscle Tissue of Grass Carp, Bighead Carp, Siberian Sturgeon, and Wels Catfish. Journal of Food Quality.	Pyz-Lukasik et al 2018	Siberian Sturgeon	Acipenser baerii	Muscle	2.17 kg	Winter	Gutted, muscle removed and homogenized		Poland	farmed	fish					15.69	%							175.83	kcal/100g	69.89	%	1.1	%
Pyz-Lukasik, R.; Paszkiewicz, W. 2018. Species Variations in the Proximate Composition, Amino Acid Profile, and Protein Quality of the Muscle Tissue of Grass Carp, Bighead Carp, Siberian Sturgeon, and Wels Catfish. Journal of Food Quality.	Pyz-Lukasik et al 2018	Bighead Carp	Aristichthys nobilis	Muscle	2.64 kg	Winter	Gutted, muscle removed and homogenized		Poland	farmed	fish					15.98	%							144.27	kcal/100g	73.56	%	1.1	%
Pyz-Lukasik, R.; Paszkiewicz, W. 2018. Species Variations in the Proximate Composition, Amino Acid Profile, and Protein Quality of the Muscle Tissue of Grass Carp, Bighead Carp, Siberian Sturgeon, and Wels Catfish. Journal of Food Quality.	Pyz-Lukasik et al 2018	Grass Carp	Ctenopharyngodon idella	Muscle	2.04 kg	Winter	Gutted, muscle removed and homogenized		Poland	farmed	fish					18.25	%							93.5	kcal/100g	78.06	%	1.22	%
Pyz-Lukasik, R.; Paszkiewicz, W. 2018. Species Variations in the Proximate Composition, Amino Acid Profile, and Protein Quality of the Muscle Tissue of Grass Carp, Bighead Carp, Siberian Sturgeon, and Wels Catfish. Journal of Food Quality.	Pyz-Lukasik et al 2018	Wels Catfish	Silurus glanis	Muscle	2.68 kg	Winter	Gutted, muscle removed and homogenized		Poland	farmed	fish					16.24	%							99.14	kcal/100g	78.9	%	0.97	%
Rana, S.; Faruque, M. H.; Eshik, M. M. E.; Hasan, M. R.; Rahman, M. S. 2019. Seasonal variations in nutritional profile of the freshwater mud eel, Monopterus cuchia (Hamilton, 1822). Journal of Fisheries. 7(1): 671-680.	Rana et al 2019	Mud Eel	Monopterus cuchia	Muscle	296.6 g	June - August 2017	Beheaded, gutted, muscle removed	Sylhet	Bangladesh	marine	fish			42.77	%											79.6	%	1.2	%
Rana, S.; Faruque, M. H.; Eshik, M. M. E.; Hasan, M. R.; Rahman, M. S. 2019. Seasonal variations in nutritional profile of the freshwater mud eel, Monopterus cuchia (Hamilton, 1822). Journal of Fisheries. 7(1): 671-680.	Rana et al 2019	Mud Eel	Monopterus cuchia	Muscle	216.1 g	March - May 2017	Beheaded, gutted, muscle removed	Sylhet	Bangladesh	marine	fish			55.79	%											78.9	%	1.1	%
Rana, S.; Faruque, M. H.; Eshik, M. M. E.; Hasan, M. R.; Rahman, M. S. 2019. Seasonal variations in nutritional profile of the freshwater mud eel, Monopterus cuchia (Hamilton, 1822). Journal of Fisheries. 7(1): 671-680.	Rana et al 2019	Mud Eel	Monopterus cuchia	Muscle	291.1 g	September - November 2017	Beheaded, gutted, muscle removed	Sylhet	Bangladesh	marine	fish			33.94	%											79.9	%	1.1	%
Rodrigues, B. L.; Canto, Acvds; da Costa, M. P.; da Silva, F. A.; Marsico, E. T.; Conte, C. A. 2017. Fatty acid profiles of five farmed Brazilian freshwater fish species from different families. Plos One. 12(6).	Rodrigues et al 2017	Matrinxa	Brycon cephalus	Muscle	915.47 g		Beheaded, gutted, muscle removed	Girminopolis, Goias	Brazil	freshwater farmed	fish	2.72	%	17.01	% of total fatty acids	23.48	%									72.61	%	1.07	%
Rodrigues, B. L.; Canto, Acvds; da Costa, M. P.; da Silva, F. A.; Marsico, E. T.; Conte, C. A. 2017. Fatty acid profiles of five farmed Brazilian freshwater fish species from different families. Plos One. 12(6).	Rodrigues et al 2017	Tucunare	Cichla ocellaris	Muscle	874.62 g		Beheaded, gutted, muscle removed	Girminopolis, Goias	Brazil	freshwater farmed	fish	1.32	%	17.45	% of total fatty acids	24.5	%									78.27	%	1.1	%
Rodrigues, B. L.; Canto, Acvds; da Costa, M. P.; da Silva, F. A.; Marsico, E. T.; Conte, C. A. 2017. Fatty acid profiles of five farmed Brazilian freshwater fish species from different families. Plos One. 12(6).	Rodrigues et al 2017	Piau	Leporinus friderici	Muscle	200.54 g		Beheaded, gutted, muscle removed	Girminopolis, Goias	Brazil	freshwater farmed	fish	1.17	%	21	% of total fatty acids	19.72	%									77.98	%	1.3	%
Rodrigues, B. L.; Canto, Acvds; da Costa, M. P.; da Silva, F. A.; Marsico, E. T.; Conte, C. A. 2017. Fatty acid profiles of five farmed Brazilian freshwater fish species from different families. Plos One. 12(6).	Rodrigues et al 2017	Curimbata	Prochilodus lineatus	Muscle	559.1 g		Beheaded, gutted, muscle removed	Girminopolis, Goias	Brazil	freshwater farmed	fish	2.38	%	23.99	% of total fatty acids	20.76	%									75.59	%	1.19	%
Rodrigues, B. L.; Canto, Acvds; da Costa, M. P.; da Silva, F. A.; Marsico, E. T.; Conte, C. A. 2017. Fatty acid profiles of five farmed Brazilian freshwater fish species from different families. Plos One. 12(6).	Rodrigues et al 2017	Pintado	Pseudoplatystoma corruscans	Muscle	1199.64 g		Beheaded, gutted, muscle removed	Girminopolis, Goias	Brazil	freshwater farmed	fish	0.54	%	24.8	% of total fatty acids	23.51	%									74.46	%	1.4	%
Roncarati, A., R. Cappuccinelli, L. Stocchi, & P. Melotti. (2014). Wreckfish, Polyprion Americanus (Bloch and Schneider, 1801), a Promising Species for Aquaculture: Proximate Composition, Fatty Acid Profile and Cholesterol Content of Wild Mediterranean Specimens. Journal of Food Composition and Analysis 36.1-2: 104-10.	Roncarati et al. 2014	wreckfish	Polyprion americanius	skinless dorsal left muscle		2011-11-01			Italy	marine		4.09	% wet matter			20.6	% wet weight basis					56.54	mg/100g			73.81	% wet weight basis	1.08	% wet weight basis
Roncarati, A., R. Cappuccinelli, L. Stocchi, & P. Melotti. (2014). Wreckfish, Polyprion Americanus (Bloch and Schneider, 1801), a Promising Species for Aquaculture: Proximate Composition, Fatty Acid Profile and Cholesterol Content of Wild Mediterranean Specimens. Journal of Food Composition and Analysis 36.1-2: 104-10.	Roncarati et al. 2014	wreckfish	Polyprion americanius	skinless dorsal left muscle		male, September 2012			Italy	marine		1.85	% wet matter			19.62	% wet weight basis					41.64	mg/100g			76.51	% wet weight basis	1.14	% wet weight basis
Roncarati, A., R. Cappuccinelli, L. Stocchi, & P. Melotti. (2014). Wreckfish, Polyprion Americanus (Bloch and Schneider, 1801), a Promising Species for Aquaculture: Proximate Composition, Fatty Acid Profile and Cholesterol Content of Wild Mediterranean Specimens. Journal of Food Composition and Analysis 36.1-2: 104-10.	Roncarati et al. 2014	wreckfish	Polyprion americanius	skinless dorsal left muscle		male November 2012			Italy	marine		1.42	% wet matter			19.74	% wet weight basis					40.25	mg/100g			76.87	% wet weight basis	1.02	% wet weight basis
Roncarati, A., R. Cappuccinelli, L. Stocchi, & P. Melotti. (2014). Wreckfish, Polyprion Americanus (Bloch and Schneider, 1801), a Promising Species for Aquaculture: Proximate Composition, Fatty Acid Profile and Cholesterol Content of Wild Mediterranean Specimens. Journal of Food Composition and Analysis 36.1-2: 104-10.	Roncarati et al. 2014	wreckfish	Polyprion americanius	skinless dorsal left muscle		2011-09-01			Italy	marine		0.97	% wet matter			19.55	% wet weight basis					42.94	mg/100g			77.33	% wet weight basis	1.13	% wet weight basis
Roncarati, A., R. Cappuccinelli, L. Stocchi, & P. Melotti. (2014). Wreckfish, Polyprion Americanus (Bloch and Schneider, 1801), a Promising Species for Aquaculture: Proximate Composition, Fatty Acid Profile and Cholesterol Content of Wild Mediterranean Specimens. Journal of Food Composition and Analysis 36.1-2: 104-10.	Roncarati et al. 2014	wreckfish	Polyprion americanius	skinless dorsal left muscle		female, November 2012			Italy	marine		0.85	% wet matter			20	% wet weight basis					43.72	mg/100g			77.29	% wet weight basis	1.03	% wet weight basis
Roncarati, A., R. Cappuccinelli, L. Stocchi, & P. Melotti. (2014). Wreckfish, Polyprion Americanus (Bloch and Schneider, 1801), a Promising Species for Aquaculture: Proximate Composition, Fatty Acid Profile and Cholesterol Content of Wild Mediterranean Specimens. Journal of Food Composition and Analysis 36.1-2: 104-10.	Roncarati et al. 2014	wreckfish	Polyprion americanius	skinless dorsal left muscle		male, November 2011			Italy	marine		0.99	% wet matter			19.16	% wet weight basis					44.21	mg/100g			77.79	% wet weight basis	1.08	% wet weight basis
Roncarati, A., R. Cappuccinelli, L. Stocchi, & P. Melotti. (2014). Wreckfish, Polyprion Americanus (Bloch and Schneider, 1801), a Promising Species for Aquaculture: Proximate Composition, Fatty Acid Profile and Cholesterol Content of Wild Mediterranean Specimens. Journal of Food Composition and Analysis 36.1-2: 104-10.	Roncarati et al. 2014	wreckfish	Polyprion americanius	skinless dorsal left muscle		female, May 2011			Italy	marine		1.12	% wet matter			19.67	% wet weight basis					40.83	mg/100g			77.01	% wet weight basis	1.14	% wet weight basis
Roncarati, A., R. Cappuccinelli, L. Stocchi, & P. Melotti. (2014). Wreckfish, Polyprion Americanus (Bloch and Schneider, 1801), a Promising Species for Aquaculture: Proximate Composition, Fatty Acid Profile and Cholesterol Content of Wild Mediterranean Specimens. Journal of Food Composition and Analysis 36.1-2: 104-10.	Roncarati et al. 2014	wreckfish	Polyprion americanius	skinless dorsal left muscle		female, September 2011			Italy	marine		1.31	% wet matter			19.9	% wet weight basis					43.91	mg/100g			76.85	% wet weight basis	1.11	% wet weight basis
Roncarati, A., R. Cappuccinelli, L. Stocchi, & P. Melotti. (2014). Wreckfish, Polyprion Americanus (Bloch and Schneider, 1801), a Promising Species for Aquaculture: Proximate Composition, Fatty Acid Profile and Cholesterol Content of Wild Mediterranean Specimens. Journal of Food Composition and Analysis 36.1-2: 104-10.	Roncarati et al. 2014	wreckfish	Polyprion americanius	skinless dorsal left muscle		female, September 2012			Italy	marine		1.9	% wet matter			19.09	% wet weight basis					43.19	mg/100g			77.51	% wet weight basis	1.18	% wet weight basis
Roncarati, A., R. Cappuccinelli, L. Stocchi, & P. Melotti. (2014). Wreckfish, Polyprion Americanus (Bloch and Schneider, 1801), a Promising Species for Aquaculture: Proximate Composition, Fatty Acid Profile and Cholesterol Content of Wild Mediterranean Specimens. Journal of Food Composition and Analysis 36.1-2: 104-10.	Roncarati et al. 2014	wreckfish	Polyprion americanius	skinless dorsal left muscle		female, May 2012			Italy	marine		0.86	% wet matter			19.52	% wet weight basis					43.7	mg/100g			78.15	% wet weight basis	1.18	% wet weight basis
Roncarati, A., R. Cappuccinelli, L. Stocchi, & P. Melotti. (2014). Wreckfish, Polyprion Americanus (Bloch and Schneider, 1801), a Promising Species for Aquaculture: Proximate Composition, Fatty Acid Profile and Cholesterol Content of Wild Mediterranean Specimens. Journal of Food Composition and Analysis 36.1-2: 104-10.	Roncarati et al. 2014	wreckfish	Polyprion americanius	skinless dorsal left muscle		2012-05-01			Italy	marine		4.04	% wet matter			20.48	% wet weight basis					55.9	mg/100g			73.62	% wet weight basis	1.02	% wet weight basis
Roncarati, A., R. Cappuccinelli, L. Stocchi, & P. Melotti. (2014). Wreckfish, Polyprion Americanus (Bloch and Schneider, 1801), a Promising Species for Aquaculture: Proximate Composition, Fatty Acid Profile and Cholesterol Content of Wild Mediterranean Specimens. Journal of Food Composition and Analysis 36.1-2: 104-10.	Roncarati et al. 2014	wreckfish	Polyprion americanius	skinless dorsal left muscle		male, September 2011			Italy	marine		1.11	% wet matter			19.4	% wet weight basis					42.16	mg/100g			77.43	% wet weight basis	1.12	% wet weight basis
Roncarati, A., R. Cappuccinelli, L. Stocchi, & P. Melotti. (2014). Wreckfish, Polyprion Americanus (Bloch and Schneider, 1801), a Promising Species for Aquaculture: Proximate Composition, Fatty Acid Profile and Cholesterol Content of Wild Mediterranean Specimens. Journal of Food Composition and Analysis 36.1-2: 104-10.	Roncarati et al. 2014	wreckfish	Polyprion americanius	skinless dorsal left muscle		male, May 2011			Italy	marine		1.18	% wet matter			19.46	% wet weight basis					41.49	mg/100g			77.48	% wet weight basis	1.13	% wet weight basis
Roncarati, A., R. Cappuccinelli, L. Stocchi, & P. Melotti. (2014). Wreckfish, Polyprion Americanus (Bloch and Schneider, 1801), a Promising Species for Aquaculture: Proximate Composition, Fatty Acid Profile and Cholesterol Content of Wild Mediterranean Specimens. Journal of Food Composition and Analysis 36.1-2: 104-10.	Roncarati et al. 2014	wreckfish	Polyprion americanius	skinless dorsal left muscle		2012-09-01			Italy	marine		4.36	% wet matter			20.42	% wet weight basis					57.38	mg/100g			73.19	% wet weight basis	1.09	% wet weight basis
Roos, N., Chamnan, C., Loeung, D., Jakobsen, J., & Thilsted, S. H. (2007). Freshwater fish as a dietary source of vitamin A in Cambodia. Food Chemistry, 103(4), 1104-1111.	Roos et al. (a) 2007		Anguila bicolour				traditional cleaning: raw, edible parts, head excluded (2 samples)		Cambodia	freshwater
Roos, N., Chamnan, C., Loeung, D., Jakobsen, J., & Thilsted, S. H. (2007). Freshwater fish as a dietary source of vitamin A in Cambodia. Food Chemistry, 103(4), 1104-1111.	Roos et al. (a) 2007		Clupeoides borneensis				raw, whole, full grown fish (2 samples)		Cambodia	freshwater
Roos, N., Chamnan, C., Loeung, D., Jakobsen, J., & Thilsted, S. H. (2007). Freshwater fish as a dietary source of vitamin A in Cambodia. Food Chemistry, 103(4), 1104-1111.	Roos et al. (a) 2007		Dermogenys pusilla				traditional cleaning: raw, edible parts, head excluded (3 samples)		Cambodia	freshwater
Roos, N., Chamnan, C., Loeung, D., Jakobsen, J., & Thilsted, S. H. (2007). Freshwater fish as a dietary source of vitamin A in Cambodia. Food Chemistry, 103(4), 1104-1111.	Roos et al. (a) 2007		Henicorhynchus siamensis				raw, whole, full grown fish (2 samples)		Cambodia	freshwater
Roos, N., Chamnan, C., Loeung, D., Jakobsen, J., & Thilsted, S. H. (2007). Freshwater fish as a dietary source of vitamin A in Cambodia. Food Chemistry, 103(4), 1104-1111.	Roos et al. (a) 2007		Parachela siamensis				raw, whole, juvenile fish (1 sample)		Cambodia	freshwater
Roos, N., Chamnan, C., Loeung, D., Jakobsen, J., & Thilsted, S. H. (2007). Freshwater fish as a dietary source of vitamin A in Cambodia. Food Chemistry, 103(4), 1104-1111.	Roos et al. (a) 2007		Parachela siamensis				raw, whole, full grown fish (1 sample)		Cambodia	freshwater
Roos, N., Chamnan, C., Loeung, D., Jakobsen, J., & Thilsted, S. H. (2007). Freshwater fish as a dietary source of vitamin A in Cambodia. Food Chemistry, 103(4), 1104-1111.	Roos et al. (a) 2007		Parachela siamensis				traditional cleaning: raw, edible parts, head excluded (1 sample)		Cambodia	freshwater
Roos, N., Chamnan, C., Loeung, D., Jakobsen, J., & Thilsted, S. H. (2007). Freshwater fish as a dietary source of vitamin A in Cambodia. Food Chemistry, 103(4), 1104-1111.	Roos et al. (a) 2007		Parachela siamensis				traditional cleaning: raw, edible parts, head included (2 samples)		Cambodia	freshwater
Roos, N., Chamnan, C., Loeung, D., Jakobsen, J., & Thilsted, S. H. (2007). Freshwater fish as a dietary source of vitamin A in Cambodia. Food Chemistry, 103(4), 1104-1111.	Roos et al. (a) 2007		Rasbora tornieri				raw, whole, full grown fish (3 samples)		Cambodia	freshwater
Roos, N., Chamnan, C., Loeung, D., Jakobsen, J., & Thilsted, S. H. (2007). Freshwater fish as a dietary source of vitamin A in Cambodia. Food Chemistry, 103(4), 1104-1111.	Roos et al. (a) 2007		Rasbora tornieri				traditional cleaning: raw, edible parts, head included (3 samples)		Cambodia	freshwater
Roos, N., Chamnan, C., Loeung, D., Jakobsen, J., & Thilsted, S. H. (2007). Freshwater fish as a dietary source of vitamin A in Cambodia. Food Chemistry, 103(4), 1104-1111.	Roos et al. (a) 2007		Thynnichthys thynnoides				raw, whole, juvenile fish (1 sample)		Cambodia	freshwater
Roos, N., Chamnan, C., Loeung, D., Jakobsen, J., & Thilsted, S. H. (2007). Freshwater fish as a dietary source of vitamin A in Cambodia. Food Chemistry, 103(4), 1104-1111.	Roos et al. (a) 2007		Thynnichthys thynnoides				raw, whole, full grown fish (1 sample)		Cambodia	freshwater
Roos, N., Islam, M.M., & Thilsted, S.H. (2003). Small fish is an important dietary source of vitamin A and calcium in rural Bangladesh. International Journal of Food Sciences and Nutrition, Volume 54, Number 5 (September 2003) 329 /339.	Roos et al. (a) 2003	Mola	Amblypharyngodon mola						Bangladesh	freshwater	small indigenous fish
Roos, N., Islam, M.M., & Thilsted, S.H. (2003). Small fish is an important dietary source of vitamin A and calcium in rural Bangladesh. International Journal of Food Sciences and Nutrition, Volume 54, Number 5 (September 2003) 329 /339.	Roos et al. (a) 2003	Taki	Channa punctatus						Bangladesh	freshwater	small indigenous fish
Roos, N., Islam, M.M., & Thilsted, S.H. (2003). Small fish is an important dietary source of vitamin A and calcium in rural Bangladesh. International Journal of Food Sciences and Nutrition, Volume 54, Number 5 (September 2003) 329 /339.	Roos et al. (a) 2003	Shole	Channa striatus						Bangladesh	freshwater	large fish
Roos, N., Islam, M.M., & Thilsted, S.H. (2003). Small fish is an important dietary source of vitamin A and calcium in rural Bangladesh. International Journal of Food Sciences and Nutrition, Volume 54, Number 5 (September 2003) 329 /339.	Roos et al. (a) 2003	Mrigal	Cirrhinus mrigala						Bangladesh	freshwater	large fish
[truncated: 393 more rows]
[truncated: 119 more columns]
